# Supplementary material for: Bioinspired porous three-coordinated single-atom Fe nanozyme with oxidase-like activity for tumor visual identification via glutathione
Source: Nat Commun. 2023 Nov 6;14:7127. doi: 10.1038/s41467-023-42889-w (PMC10638392; doi:10.1038/s41467-023-42889-w)
Supplement: Supplementary file 4 — Source Data [file 41467_2023_42889_MOESM4_ESM.xlsx]

## Sheet: fig2d
Figure 2d
		blank			Fe N O
		enenrgy loss	intensity		enenrgy loss	intensity
		260	1674.59		260	3219.59
		260.25	1700.93		260.25	3307.93
		260.5	1776.93		260.5	3347.93
		260.75	1802.13		260.75	3386.13
		261	1696.51		261	3327.51
		261.25	1723.27		261.25	3262.27
		261.5	1734.13		261.5	3245.13
		261.75	1696.95		261.75	3238.95
		262	1626.26		262	3127.26
		262.25	1529.73		262.25	3134.73
		262.5	1569.64		262.5	3123.64
		262.75	1612.38		262.75	3204.39
		263	1689.92		263	3210.92
		263.25	1649.72		263.25	3170.72
		263.5	1752.38		263.5	3187.38
		263.75	1711.7		263.75	3136.7
		264	1612.49		264	3027.49
		264.25	1628.25		264.25	3092.25
		264.5	1607.58		264.5	3124.58
		264.75	1669.49		264.75	3071.49
		265	1622.35		265	3134.35
		265.25	1535.28		265.25	3095.28
		265.5	1539.27		265.5	3091.27
		265.75	1526.42		265.75	3062.42
		266	1519.04		266	3125.04
		266.25	1605.96		266.25	3110.96
		266.5	1599.1		266.5	3093.1
		266.75	1650.57		266.75	3053.57
		267	1685.54		267	2916.54
		267.25	1667.15		267.25	2897.15
		267.5	1598.29		267.5	2981.29
		267.75	1664.3		267.75	3055.3
		268	1579.96		268	2920.96
		268.25	1533.06		268.25	2873.06
		268.5	1548.1		268.5	2905.1
		268.75	1498.02		268.75	2899.02
		269	1600.51		269	2965.51
		269.25	1532.05		269.25	2942.05
		269.5	1588.46		269.5	3040.46
		269.75	1582.66		269.75	3056.66
		270	1548.78		270	2905.78
		270.25	1456.45		270.25	2872.45
		270.5	1493.44		270.5	2871.44
		270.75	1513.31		270.75	2892.31
		271	1490.75		271	2824.75
		271.25	1550.06		271.25	2888.06
		271.5	1520.34		271.5	2901.34
		271.75	1581.23		271.75	2813.24
		272	1578.74		272	2863.74
		272.25	1533.42		272.25	2883.42
		272.5	1442.03		272.5	2801.03
		272.75	1431.31		272.75	2828.31
		273	1466.8		273	2661.8
		273.25	1509.55		273.25	2850.55
		273.5	1566.8		273.5	2992.8
		273.75	1568.33		273.75	2884.33
		274	1391.8		274	2796.8
		274.25	1516.5		274.25	2781.5
		274.5	1419.24		274.5	2769.24
		274.75	1430.02		274.75	2814.02
		275	1478.98		275	2878.98
		275.25	1428.59		275.25	2793.59
		275.5	1489.98		275.5	2612.99
		275.75	1452.82		275.75	2669.82
		276	1439.95		276	2663.95
		276.25	1442.91		276.25	2625.91
		276.5	1529.17		276.5	2665.17
		276.75	1480.27		276.75	2686.26
		277	1406.85		277	2625.85
		277.25	1479.98		277.25	2679.98
		277.5	1481.93		277.5	2603.93
		277.75	1419.73		277.75	2671.73
		278	1461.13		278	2592.13
		278.25	1492.1		278.25	2579.1
		278.5	1434.12		278.5	2599.12
		278.75	1416.63		278.75	2539.64
		279	1437.28		279	2542.28
		279.25	1419.08		279.25	2505.08
		279.5	1375.15		279.5	2529.15
		279.75	1388.86		279.75	2649.86
		280	1335.31		280	2616.3
		280.25	1372.64		280.25	2645.64
		280.5	1433.38		280.5	2678.38
		280.75	1415.07		280.75	2697.07
		281	1412.15		281	2672.15
		281.25	1419.84		281.25	2638.84
		281.5	1632.44		281.5	2576.44
		281.75	1586.73		281.75	2638.73
		282	1681.09		282	2707.09
		282.25	1646.22		282.25	2756.23
		282.5	1688.2		282.5	2793.2
		282.75	1708.82		282.75	2930.82
		283	1824.31		283	3037.31
		283.25	2021.76		283.25	3210.76
		283.5	2125.42		283.5	3347.42
		283.75	2383.03		283.75	3442.03
		284	2649.25		284	3680.25
		284.25	2987.82		284.25	4171.81
		284.5	3285.03		284.5	4555.03
		284.75	3516.92		284.75	4956.92
		285	3773.25		285	5246.25
		285.25	4094.91		285.25	5435.91
		285.5	4213.32		285.5	5743.32
		285.75	4339.41		285.75	5811.41
		286	4387.6		286	6001.6
		286.25	4404.79		286.25	6062.79
		286.5	4449.96		286.5	6108.96
		286.75	4509.04		286.75	6005.04
		287	4567.98		287	6066.98
		287.25	4321.28		287.25	5894.28
		287.5	4227.97		287.5	5546.97
		287.75	4270.56		287.75	5487.56
		288	4277.89		288	5456.89
		288.25	4212.03		288.25	5570.03
		288.5	4298.31		288.5	5562.31
		288.75	4312.27		288.75	5550.27
		289	4116.09		289	5550.09
		289.25	4112.22		289.25	5835.22
		289.5	4115.94		289.5	6061.94
		289.75	4378.72		289.75	6048.72
		290	4559.91		290	6050.91
		290.25	4750.15		290.25	6035.15
		290.5	4761.42		290.5	6507.42
		290.75	4882.47		290.75	6400.47
		291	5087.62		291	6411.62
		291.25	5124.56		291.25	6492.56
		291.5	5346.5		291.5	6879.5
		291.75	5569.21		291.75	6844.21
		292	5706.84		292	6965.84
		292.25	5522.02		292.25	7108.02
		292.5	5671.82		292.5	7251.82
		292.75	5754.08		292.75	7444.08
		293	5789.11		293	7541.11
		293.25	5980		293.25	7684
		293.5	5924.34		293.5	7684.34
		293.75	6005.61		293.75	7606.61
		294	6117.34		294	7736.34
		294.25	6058.61		294.25	7789.61
		294.5	6247.85		294.5	7992.85
		294.75	6414.22		294.75	7871.22
		295	6199.94		295	7961.94
		295.25	6225.07		295.25	8034.07
		295.5	6296.26		295.5	8058.26
		295.75	6286.47		295.75	7946.47
		296	6379.77		296	8163.77
		296.25	6367.1		296.25	8104.1
		296.5	6351.68		296.5	7941.68
		296.75	6310.93		296.75	7971.93
		297	6218.66		297	7910.66
		297.25	6209.24		297.25	8124.24
		297.5	6275.39		297.5	7975.39
		297.75	6201.96		297.75	8044.96
		298	6299.86		298	8048.86
		298.25	6090.54		298.25	7914.54
		298.5	6065.61		298.5	7900.61
		298.75	6330.01		298.75	7882.01
		299	6240.64		299	7929.64
		299.25	6235.89		299.25	7725.89
		299.5	6102.66		299.5	7720.66
		299.75	6067.32		299.75	7638.32
		300	5999.68		300	7698.68
		300.25	6104.2		300.25	7843.2
		300.5	6132.74		300.5	7700.74
		300.75	5979.1		300.75	7743.1
		301	6068.59		301	7798.59
		301.25	6011.77		301.25	7601.77
		301.5	5985.43		301.5	7688.43
		301.75	5835.84		301.75	7620.84
		302	5709.6		302	7557.6
		302.25	5748.5		302.25	7407.5
		302.5	5862.54		302.5	7305.54
		302.75	5758.37		302.75	7500.37
		303	5817.79		303	7377.79
		303.25	5723.32		303.25	7327.32
		303.5	5634.17		303.5	7302.17
		303.75	5639.23		303.75	7298.23
		304	5667.14		304	7098.14
		304.25	5601.91		304.25	7122.91
		304.5	5467.06		304.5	6970.06
		304.75	5226.07		304.75	6994.07
		305	5199.88		305	7052.88
		305.25	5324.64		305.25	6925.64
		305.5	5187.61		305.5	6825.61
		305.75	5091.58		305.75	6718.58
		306	5011.76		306	6583.76
		306.25	5075.11		306.25	6537.11
		306.5	4874.82		306.5	6797.82
		306.75	4920.4		306.75	6545.4
		307	4871.43		307	6392.43
		307.25	4859.69		307.25	6411.69
		307.5	4819.13		307.5	6167.13
		307.75	4835.8		307.75	6326.8
		308	4752.63		308	6210.63
		308.25	4881.34		308.25	6248.34
		308.5	4725.38		308.5	6043.38
		308.75	4750.67		308.75	5942.67
		309	4532.49		309	5963.49
		309.25	4343.62		309.25	5991.62
		309.5	4381.68		309.5	5774.68
		309.75	4526.8		309.75	5847.8
		310	4507.05		310	5851.05
		310.25	4386.5		310.25	5647.5
		310.5	4343.87		310.5	5749.87
		310.75	4243.85		310.75	5603.85
		311	4124.49		311	5872.49
		311.25	3952.22		311.25	5903.22
		311.5	4059.14		311.5	5682.14
		311.75	4070.61		311.75	5692.61
		312	4032.25		312	5586.25
		312.25	4120.11		312.25	5496.11
		312.5	4114.64		312.5	5502.64
		312.75	4122.5		312.75	5315.5
		313	4192.69		313	5430.69
		313.25	4149.41		313.25	5608.41
		313.5	4133.42		313.5	5425.42
		313.75	3986.33		313.75	5329.33
		314	3990.78		314	5152.78
		314.25	4073.55		314.25	5221.55
		314.5	3963.38		314.5	5289.38
		314.75	3841.88		314.75	5277.88
		315	3841.31		315	5147.31
		315.25	3895.1		315.25	5054.1
		315.5	3771.48		315.5	5052.48
		315.75	3809.7		315.75	5131.7
		316	3765.17		316	5132.17
		316.25	3793.93		316.25	5027.93
		316.5	3748.63		316.5	5186.63
		316.75	3610.37		316.75	5241.37
		317	3794.42		317	5390.42
		317.25	3867.07		317.25	5203.07
		317.5	3758.11		317.5	5186.11
		317.75	3659.2		317.75	5140.19
		318	3580.22		318	5029.22
		318.25	3548.04		318.25	4958.04
		318.5	3530.3		318.5	4986.31
		318.75	3496.53		318.75	4905.53
		319	3491.39		319	4943.39
		319.25	3647.41		319.25	5023.41
		319.5	3654.11		319.5	5067.11
		319.75	3540.64		319.75	4829.64
		320	3417.46		320	4862.46
		320.25	3523.34		320.25	4786.34
		320.5	3536.23		320.5	4939.23
		320.75	3501.22		320.75	4997.22
		321	3476.74		321	4917.74
		321.25	3512.95		321.25	4963.95
		321.5	3593.97		321.5	5039.98
		321.75	3493.86		321.75	4921.86
		322	3444.92		322	4896.92
		322.25	3547.28		322.25	4828.28
		322.5	3498.38		322.5	4763.38
		322.75	3482.81		322.75	4815.81
		323	3428.83		323	4850.83
		323.25	3306.64		323.25	4819.64
		323.5	3390.77		323.5	4711.77
		323.75	3493.59		323.75	4795.6
		324	3590.1		324	4759.1
		324.25	3446.78		324.25	4798.78
		324.5	3368.45		324.5	4765.44
		324.75	3456.3		324.75	4770.3
		325	3450.79		325	4766.79
		325.25	3348.78		325.25	4530.78
		325.5	3320.58		325.5	4475.58
		325.75	3446.09		325.75	4554.09
		326	3416.6		326	4570.6
		326.25	3445.38		326.25	4670.38
		326.5	3226.35		326.5	4589.35
		326.75	3159.86		326.75	4509.86
		327	3250.98		327	4622.98
		327.25	3262.3		327.25	4683.3
		327.5	3338.61		327.5	4832.6
		327.75	3272.39		327.75	4705.4
		328	3192.95		328	4754.95
		328.25	3301.46		328.25	4551.46
		328.5	3350.48		328.5	4501.48
		328.75	3437.47		328.75	4482.48
		329	3318.37		329	4603.37
		329.25	3255.78		329.25	4600.78
		329.5	3243.71		329.5	4518.71
		329.75	3359.03		329.75	4432.03
		330	3150.16		330	4509.16
		330.25	3157.47		330.25	4575.47
		330.5	3154.09		330.5	4413.09
		330.75	3225.36		330.75	4457.36
		331	3237		331	4553
		331.25	3234.05		331.25	4555.05
		331.5	3281.31		331.5	4386.31
		331.75	3190.17		331.75	4319.17
		332	3131.17		332	4348.17
		332.25	3137.97		332.25	4317.97
		332.5	3194.92		332.5	4283.92
		332.75	3121.27		332.75	4312.27
		333	3153.85		333	4374.85
		333.25	3085.36		333.25	4257.36
		333.5	3077.7		333.5	4136.7
		333.75	3043.45		333.75	4160.44
		334	2990.04		334	4273.04
		334.25	2924.91		334.25	4398.91
		334.5	3052.3		334.5	4310.3
		334.75	3022.64		334.75	4187.63
		335	2993.67		335	4172.67
		335.25	2879.31		335.25	4275.31
		335.5	2900.93		335.5	4204.93
		335.75	3057.68		335.75	4348.69
		336	3035.12		336	4332.12
		336.25	3002.12		336.25	4223.12
		336.5	2999.61		336.5	4330.61
		336.75	2985.4		336.75	4282.4
		337	2895.75		337	4234.75
		337.25	2937.95		337.25	4261.95
		337.5	3002.36		337.5	4280.36
		337.75	2952.77		337.75	4291.77
		338	2928.96		338	4169.96
		338.25	2922.18		338.25	4074.18
		338.5	2959.4		338.5	3956.4
		338.75	2888.01		338.75	4025.01
		339	2831.9		339	4062.9
		339.25	2810.5		339.25	4088.5
		339.5	2884.59		339.5	4047.59
		339.75	2900.47		339.75	4062.47
		340	2901.09		340	3896.09
		340.25	2826.98		340.25	3876.98
		340.5	2863.75		340.5	3929.75
		340.75	2957.88		340.75	3935.88
		341	2865.37		341	3901.37
		341.25	2825.41		341.25	3883.41
		341.5	2907.74		341.5	3935.74
		341.75	2923.01		341.75	3836.01
		342	2800.66		342	3971.66
		342.25	2842.04		342.25	3837.04
		342.5	2858.78		342.5	3923.78
		342.75	2836.61		342.75	3769.61
		343	2779.88		343	3757.88
		343.25	2790.98		343.25	3769.98
		343.5	2832.18		343.5	3777.18
		343.75	2870.12		343.75	3650.12
		344	2798.15		344	3639.15
		344.25	2875.64		344.25	3555.64
		344.5	2773.06		344.5	3719.06
		344.75	2716.6		344.75	3752.6
		345	2768.46		345	3851.46
		345.25	2843.99		345.25	3809.99
		345.5	2786.87		345.5	3676.87
		345.75	2668.49		345.75	3723.49
		346	2640.6		346	3774.6
		346.25	2577.98		346.25	3770.98
		346.5	2701.62		346.5	3708.62
		346.75	2706.14		346.75	3643.14
		347	2660.24		347	3607.24
		347.25	2692.95		347.25	3566.95
		347.5	2751.23		347.5	3635.23
		347.75	2752.14		347.75	3591.14
		348	2699.23		348	3717.23
		348.25	2616.35		348.25	3571.35
		348.5	2702.09		348.5	3618.09
		348.75	2639.27		348.75	3767.27
		349	2516.64		349	3701.64
		349.25	2589.87		349.25	3629.87
		349.5	2653.2		349.5	3576.2
		349.75	2513.09		349.75	3601.09
		350	2574.84		350	3567.84
		350.25	2670.2		350.25	3591.2
		350.5	2625.54		350.5	3566.54
		350.75	2665.37		350.75	3549.37
		351	2805.35		351	3669.35
		351.25	2684.31		351.25	3651.31
		351.5	2697.27		351.5	3577.27
		351.75	2583.71		351.75	3414.71
		352	2592.72		352	3485.72
		352.25	2671.27		352.25	3483.27
		352.5	2631.2		352.5	3468.2
		352.75	2634.66		352.75	3491.66
		353	2617.5		353	3498.5
		353.25	2522.3		353.25	3526.3
		353.5	2677.92		353.5	3473.92
		353.75	2537.99		353.75	3474.99
		354	2521.49		354	3588.49
		354.25	2543.75		354.25	3471.75
		354.5	2428.43		354.5	3454.43
		354.75	2433.68		354.75	3415.68
		355	2426.22		355	3440.22
		355.25	2405.48		355.25	3459.48
		355.5	2447.14		355.5	3415.14
		355.75	2386.66		355.75	3497.66
		356	2393.74		356	3386.74
		356.25	2499.53		356.25	3336.53
		356.5	2422.77		356.5	3287.77
		356.75	2348.43		356.75	3234.43
		357	2405.08		357	3395.08
		357.25	2314.75		357.25	3403.75
		357.5	2361.11		357.5	3356.11
		357.75	2469.28		357.75	3344.28
		358	2360.43		358	3275.43
		358.25	2412.79		358.25	3370.79
		358.5	2368.49		358.5	3276.49
		358.75	2434.64		358.75	3347.64
		359	2369.89		359	3451.89
		359.25	2306.99		359.25	3440.99
		359.5	2375.52		359.5	3554.52
		359.75	2327.57		359.75	3469.57
		360	2342.92		360	3500.92
		360.25	2331.03		360.25	3412.03
		360.5	2338.77		360.5	3319.77
		360.75	2378.62		360.75	3249.62
		361	2307.12		361	3328.12
		361.25	2379.08		361.25	3317.08
		361.5	2503.53		361.5	3246.53
		361.75	2478.09		361.75	3171.09
		362	2452.89		362	3278.89
		362.25	2402.56		362.25	3262.56
		362.5	2361.06		362.5	3208.06
		362.75	2344.14		362.75	3153.14
		363	2276.94		363	3211.94
		363.25	2273.99		363.25	3333.99
		363.5	2257.92		363.5	3436.92
		363.75	2326.52		363.75	3347.52
		364	2261.42		364	3260.42
		364.25	2369.77		364.25	3230.77
		364.5	2457.99		364.5	3175.99
		364.75	2435.42		364.75	3254.42
		365	2407.31		365	3355.31
		365.25	2378.17		365.25	3273.17
		365.5	2512.11		365.5	3154.11
		365.75	2370.4		365.75	3113.4
		366	2391.73		366	3073.73
		366.25	2329.44		366.25	2981.44
		366.5	2217.43		366.5	3144.43
		366.75	2232.5		366.75	3236.5
		367	2350.4		367	3248.4
		367.25	2312.34		367.25	3228.34
		367.5	2287.46		367.5	3222.46
		367.75	2250		367.75	3239
		368	2296.43		368	3141.43
		368.25	2308.94		368.25	3192.94
		368.5	2172.4		368.5	3257.4
		368.75	2189.04		368.75	3382.04
		369	2196.46		369	3308.46
		369.25	2133.13		369.25	3057.13
		369.5	2149.34		369.5	3176.34
		369.75	2185.7		369.75	3199.7
		370	2209.49		370	3274.49
		370.25	2196.14		370.25	3187.14
		370.5	2168.15		370.5	3168.15
		370.75	2155.86		370.75	3146.86
		371	2247.73		371	3076.73
		371.25	2286.28		371.25	3104.28
		371.5	2203.22		371.5	3080.22
		371.75	2162.95		371.75	3179.95
		372	2170.31		372	3028.31
		372.25	2212.61		372.25	2894.61
		372.5	2170.98		372.5	2812.98
		372.75	2111.45		372.75	2925.45
		373	2106.73		373	2857.73
		373.25	2180.46		373.25	2688.46
		373.5	2150.78		373.5	2868.78
		373.75	2205.5		373.75	2883.5
		374	2272.35		374	2995.35
		374.25	2304.45		374.25	3058.45
		374.5	2251.4		374.5	3042.4
		374.75	2216.46		374.75	2820.46
		375	2166.11		375	2765.11
		375.25	2146.63		375.25	2810.63
		375.5	2176.99		375.5	2885.99
		375.75	2222.22		375.75	2861.22
		376	2168.1		376	3022.1
		376.25	2097.79		376.25	3035.79
		376.5	2081.03		376.5	2905.03
		376.75	2091.91		376.75	2962.91
		377	2118.83		377	3001.83
		377.25	2151.3		377.25	2922.3
		377.5	2045.98		377.5	3015.98
		377.75	2050.09		377.75	2998.09
		378	2060.99		378	2875.99
		378.25	2133.95		378.25	2919.95
		378.5	2128.44		378.5	2922.44
		378.75	2090.95		378.75	2838.95
		379	2054.68		379	2823.68
		379.25	1964.41		379.25	2739.41
		379.5	1966.3		379.5	2814.3
		379.75	1931.26		379.75	2864.26
		380	1888.12		380	2739.12
		380.25	1891.36		380.25	2674.36
		380.5	1976.77		380.5	2762.77
		380.75	2049.72		380.75	2953.72
		381	2096.91		381	2873.91
		381.25	2194.57		381.25	2960.57
		381.5	2058.52		381.5	2942.52
		381.75	2074.46		381.75	2815.46
		382	2018.16		382	2677.16
		382.25	2108.53		382.25	2685.53
		382.5	1976.87		382.5	2730.87
		382.75	1929.65		382.75	2834.65
		383	1944.25		383	2842.25
		383.25	2047.97		383.25	2816.97
		383.5	1935.24		383.5	2831.24
		383.75	1977.89		383.75	2720.89
		384	1959.53		384	2702.53
		384.25	1987.57		384.25	2811.57
		384.5	1938.36		384.5	2823.36
		384.75	1965.51		384.75	2697.51
		385	2007.83		385	2767.83
		385.25	1956.92		385.25	2731.92
		385.5	1974.19		385.5	2729.19
		385.75	1992.05		385.75	2666.05
		386	1942.02		386	2815.02
		386.25	2056.72		386.25	2699.72
		386.5	2011.81		386.5	2716.81
		386.75	2033.86		386.75	2654.86
		387	1972.73		387	2747.74
		387.25	2013.78		387.25	2750.78
		387.5	2055.08		387.5	2761.08
		387.75	1939.95		387.75	2754.95
		388	1927.28		388	2681.28
		388.25	1961.5		388.25	2682.5
		388.5	1995.13		388.5	2755.14
		388.75	1945.61		388.75	2743.61
		389	1886.08		389	2691.08
		389.25	1803.87		389.25	2573.87
		389.5	1713.37		389.5	2531.37
		389.75	1734.21		389.75	2603.21
		390	1778.84		390	2518.84
		390.25	1906.88		390.25	2546.88
		390.5	1886.59		390.5	2546.59
		390.75	1856.16		390.75	2528.16
		391	1883.96		391	2562.97
		391.25	1853.3		391.25	2557.3
		391.5	1848.62		391.5	2552.62
		391.75	1935.37		391.75	2590.37
		392	1767.7		392	2672.7
		392.25	1781.27		392.25	2570.27
		392.5	1821.72		392.5	2511.72
		392.75	1864.97		392.75	2605.97
		393	1894.03		393	2494.03
		393.25	1836.88		393.25	2473.88
		393.5	1862.29		393.5	2415.29
		393.75	1805.85		393.75	2475.85
		394	1742.41		394	2445.41
		394.25	1693.86		394.25	2477.86
		394.5	1624.18		394.5	2465.18
		394.75	1669.15		394.75	2474.15
		395	1809.77		395	2480.77
		395.25	1869.95		395.25	2407.95
		395.5	1882.91		395.5	2460.91
		395.75	1805.65		395.75	2595.65
		396	1835.08		396	2506.08
		396.25	1816.61		396.25	2492.61
		396.5	1814.34		396.5	2454.34
		396.75	1825.12		396.75	2455.12
		397	1819.95		397	2449.95
		397.25	1779.88		397.25	2478.88
		397.5	1743.26		397.5	2542.26
		397.75	1783.9		397.75	2493.9
		398	1760.63		398	2484.63
		398.25	1807.45		398.25	2502.45
		398.5	1761.52		398.5	2529.52
		398.75	1768.8		398.75	2398.8
		399	1778.43		399	2393.43
		399.25	1840.06		399.25	2423.06
		399.5	1861.96		399.5	2503.96
		399.75	1810.79		399.75	2552.78
		400	1840.63		400	2554.63
		400.25	1769.89		400.25	2553.89
		400.5	1769.52		400.5	2536.52
		400.75	1815.48		400.75	2458.48
		401	1817.9		401	2445.9
		401.25	1800.49		401.25	2457.49
		401.5	1807.26		401.5	2484.26
		401.75	1868.74		401.75	2385.74
		402	1924.28		402	2426.28
		402.25	1775.16		402.25	2482.16
		402.5	1740.08		402.5	2463.08
		402.75	1684.82		402.75	2449.82
		403	1760.53		403	2508.53
		403.25	1861.54		403.25	2443.54
		403.5	1752.25		403.5	2548.25
		403.75	1682.17		403.75	2424.17
		404	1738.61		404	2444.61
		404.25	1723.46		404.25	2283.46
		404.5	1763.58		404.5	2288.57
		404.75	1706.46		404.75	2362.46
		405	1636.22		405	2345.22
		405.25	1646.84		405.25	2300.84
		405.5	1707.79		405.5	2402.79
		405.75	1764.33		405.75	2406.33
		406	1803.43		406	2390.43
		406.25	1743.59		406.25	2341.59
		406.5	1724.91		406.5	2381.91
		406.75	1754.27		406.75	2401.26
		407	1764.93		407	2341.93
		407.25	1671.56		407.25	2274.56
		407.5	1698.6		407.5	2329.6
		407.75	1710.48		407.75	2270.48
		408	1695.08		408	2392.08
		408.25	1783.79		408.25	2457.79
		408.5	1814.03		408.5	2324.03
		408.75	1679.4		408.75	2259.4
		409	1761		409	2277
		409.25	1706.75		409.25	2263.75
		409.5	1659.58		409.5	2276.58
		409.75	1625.08		409.75	2306.08
		410	1620.65		410	2389.65
		410.25	1708.36		410.25	2493.36
		410.5	1719.58		410.5	2447.58
		410.75	1717.58		410.75	2382.58
		411	1645.16		411	2372.16
		411.25	1742.07		411.25	2382.07
		411.5	1823.14		411.5	2299.14
		411.75	1767.47		411.75	2156.47
		412	1763.29		412	2225.29
		412.25	1745.28		412.25	2276.28
		412.5	1667.8		412.5	2300.8
		412.75	1680.3		412.75	2306.3
		413	1670.91		413	2251.91
		413.25	1738.29		413.25	2217.29
		413.5	1624.87		413.5	2299.87
		413.75	1596.2		413.75	2313.2
		414	1653.09		414	2302.09
		414.25	1662.79		414.25	2328.79
		414.5	1626.92		414.5	2293.92
		414.75	1658.28		414.75	2278.28
		415	1663.94		415	2340.95
		415.25	1706.49		415.25	2315.49
		415.5	1631.54		415.5	2303.54
		415.75	1605.77		415.75	2315.77
		416	1586.11		416	2240.11
		416.25	1651.16		416.25	2318.16
		416.5	1540.88		416.5	2359.88
		416.75	1610.66		416.75	2248.66
		417	1633.19		417	2291.2
		417.25	1489.69		417.25	2239.69
		417.5	1561.65		417.5	2303.65
		417.75	1584.29		417.75	2290.29
		418	1608.04		418	2147.04
		418.25	1535.68		418.25	2083.68
		418.5	1507.5		418.5	2116.5
		418.75	1557.79		418.75	2122.79
		419	1524.05		419	2159.05
		419.25	1587.38		419.25	2160.38
		419.5	1526.87		419.5	2239.87
		419.75	1446.55		419.75	2156.55
		420	1501.28		420	2125.28
		420.25	1525.19		420.25	2205.19
		420.5	1489.46		420.5	2144.46
		420.75	1484.98		420.75	2176.98
		421	1492.31		421	2082.31
		421.25	1464.53		421.25	1954.53
		421.5	1576.44		421.5	2008.44
		421.75	1615.49		421.75	2041.49
		422	1587.7		422	2007.7
		422.25	1442.72		422.25	1977.72
		422.5	1397.36		422.5	1991.36
		422.75	1445.21		422.75	2055.21
		423	1422.27		423	2052.27
		423.25	1487.97		423.25	2030.97
		423.5	1467.62		423.5	2030.62
		423.75	1419.16		423.75	1996.16
		424	1419.11		424	1880.11
		424.25	1416.63		424.25	1938.63
		424.5	1439.98		424.5	1968.98
		424.75	1416.96		424.75	2050.96
		425	1429.58		425	2113.58
		425.25	1408.45		425.25	2017.45
		425.5	1443.44		425.5	1946.44
		425.75	1497.02		425.75	2025.02
		426	1435.66		426	1944.66
		426.25	1396.71		426.25	1887.71
		426.5	1415.58		426.5	1902.58
		426.75	1443.03		426.75	1994.03
		427	1359.45		427	2039.45
		427.25	1322.4		427.25	1989.4
		427.5	1414.22		427.5	1976.22
		427.75	1399.18		427.75	1976.18
		428	1389.93		428	1995.93
		428.25	1404.17		428.25	1958.17
		428.5	1428.43		428.5	1897.43
		428.75	1437.32		428.75	1893.32
		429	1491.3		429	1851.3
		429.25	1387.31		429.25	1830.31
		429.5	1346.68		429.5	1798.68
		429.75	1350.45		429.75	1798.45
		430	1309.78		430	1824.78
		430.25	1406.74		430.25	1958.74
		430.5	1371.87		430.5	1904.87
		430.75	1371.66		430.75	1852.66
		431	1353.04		431	1823.04
		431.25	1380.16		431.25	1808.16
		431.5	1430.15		431.5	1863.15
		431.75	1457.6		431.75	1882.6
		432	1393.66		432	1758.66
		432.25	1351.46		432.25	1757.46
		432.5	1327.68		432.5	1879.68
		432.75	1337.44		432.75	1836.44
		433	1425.18		433	1754.18
		433.25	1392.92		433.25	1770.92
		433.5	1395.83		433.5	1838.83
		433.75	1386.06		433.75	1852.06
		434	1340.72		434	1795.72
		434.25	1360.21		434.25	1909.21
		434.5	1248.68		434.5	1941.68
		434.75	1303.21		434.75	1913.21
		435	1323.65		435	1857.65
		435.25	1397.76		435.25	1844.76
		435.5	1331.8		435.5	2001.8
		435.75	1320.41		435.75	1907.41
		436	1357.05		436	1788.05
		436.25	1420.19		436.25	1734.19
		436.5	1328.71		436.5	1801.71
		436.75	1340.93		436.75	1655.93
		437	1393.01		437	1657.01
		437.25	1351.4		437.25	1757.4
		437.5	1354.21		437.5	1758.21
		437.75	1392.69		437.75	1719.69
		438	1306.97		438	1769.97
		438.25	1340.59		438.25	1827.59
		438.5	1371.93		438.5	1812.93
		438.75	1275.59		438.75	1788.59
		439	1305.88		439	1847.88
		439.25	1332.78		439.25	1849.78
		439.5	1398.34		439.5	1855.34
		439.75	1302.36		439.75	1847.36
		440	1319.11		440	1793.11
		440.25	1295.23		440.25	1769.23
		440.5	1255.25		440.5	1738.25
		440.75	1239.61		440.75	1700.61
		441	1200.18		441	1842.18
		441.25	1214.01		441.25	1843.01
		441.5	1276.76		441.5	1780.76
		441.75	1219.37		441.75	1795.37
		442	1222.52		442	1751.52
		442.25	1218.29		442.25	1635.29
		442.5	1222.99		442.5	1680.99
		442.75	1199.95		442.75	1677.95
		443	1117.71		443	1697.71
		443.25	1175.61		443.25	1719.61
		443.5	1200.86		443.5	1672.86
		443.75	1235.97		443.75	1680.97
		444	1316.86		444	1638.86
		444.25	1308.23		444.25	1680.23
		444.5	1210.34		444.5	1777.34
		444.75	1186.32		444.75	1862.32
		445	1284.45		445	1774.45
		445.25	1282.18		445.25	1646.18
		445.5	1284.99		445.5	1622.99
		445.75	1336.14		445.75	1728.14
		446	1249.18		446	1741.18
		446.25	1249.91		446.25	1694.91
		446.5	1262.47		446.5	1605.47
		446.75	1305.09		446.75	1710.09
		447	1282.43		447	1623.43
		447.25	1224.76		447.25	1608.76
		447.5	1176.06		447.5	1657.06
		447.75	1161.52		447.75	1600.52
		448	1194.34		448	1652.34
		448.25	1140.4		448.25	1693.4
		448.5	1116.38		448.5	1652.38
		448.75	1078.4		448.75	1640.4
		449	1165.72		449	1610.72
		449.25	1198.16		449.25	1581.16
		449.5	1113.36		449.5	1647.36
		449.75	1216.07		449.75	1630.07
		450	1235.43		450	1594.43
		450.25	1161.13		450.25	1502.13
		450.5	1133.55		450.5	1578.55
		450.75	1158.82		450.75	1598.82
		451	1152.05		451	1673.05
		451.25	1217.88		451.25	1652.88
		451.5	1195.76		451.5	1666.76
		451.75	1257.62		451.75	1633.62
		452	1177.52		452	1576.52
		452.25	1151.91		452.25	1649.91
		452.5	1177.05		452.5	1647.05
		452.75	1187.04		452.75	1722.04
		453	1139.98		453	1746.98
		453.25	1141.62		453.25	1682.62
		453.5	1139.51		453.5	1619.51
		453.75	1140.88		453.75	1626.88
		454	1115.37		454	1567.37
		454.25	1182.62		454.25	1581.62
		454.5	1146.56		454.5	1551.56
		454.75	1104.17		454.75	1545.17
		455	1058.28		455	1513.28
		455.25	1082.98		455.25	1501.98
		455.5	1121.24		455.5	1493.24
		455.75	1116.98		455.75	1593.98
		456	1076.43		456	1600.43
		456.25	1054.82		456.25	1562.82
		456.5	1118.61		456.5	1573.61
		456.75	1072.57		456.75	1575.57
		457	1018.32		457	1605.32
		457.25	1080.42		457.25	1671.42
		457.5	1163.13		457.5	1610.13
		457.75	1095.26		457.75	1535.26
		458	1125.91		458	1570.91
		458.25	1168.7		458.25	1471.7
		458.5	1130.35		458.5	1538.35
		458.75	1062.02		458.75	1594.02
		459	1124.68		459	1537.68
		459.25	1177.46		459.25	1521.46
		459.5	1205.38		459.5	1494.38
		459.75	1105.88		459.75	1539.88
		460	1097.57		460	1538.57
		460.25	1150.44		460.25	1557.44
		460.5	1106.82		460.5	1508.82
		460.75	1057.24		460.75	1487.24
		461	1030.24		461	1472.24
		461.25	1098.77		461.25	1598.77
		461.5	1081.38		461.5	1624.38
		461.75	1045.88		461.75	1554.88
		462	1092.44		462	1536.44
		462.25	1121.3		462.25	1495.3
		462.5	1144.1		462.5	1449.1
		462.75	1072.76		462.75	1499.76
		463	1077.04		463	1531.04
		463.25	1068.66		463.25	1484.66
		463.5	1128.38		463.5	1576.38
		463.75	1088.79		463.75	1504.79
		464	1073.2		464	1532.2
		464.25	1062.07		464.25	1476.07
		464.5	1039.04		464.5	1427.04
		464.75	1101.81		464.75	1405.81
		465	1058.41		465	1375.41
		465.25	1111.61		465.25	1493.61
		465.5	1027.33		465.5	1482.33
		465.75	1062.15		465.75	1430.15
		466	1049.47		466	1455.47
		466.25	1102.87		466.25	1407.87
		466.5	1109.31		466.5	1403.31
		466.75	1018.79		466.75	1331.79
		467	1072.96		467	1407.96
		467.25	1117.95		467.25	1425.95
		467.5	1186.42		467.5	1423.42
		467.75	1114.42		467.75	1415.42
		468	1033.82		468	1326.82
		468.25	1016.77		468.25	1349.77
		468.5	1090.25		468.5	1359.25
		468.75	1134.48		468.75	1365.48
		469	1030.47		469	1359.47
		469.25	939.33		469.25	1316.33
		469.5	969.377		469.5	1323.38
		469.75	1007.34		469.75	1406.34
		470	1077.45		470	1397.45
		470.25	1051.57		470.25	1382.57
		470.5	966.098		470.5	1383.1
		470.75	989.491		470.75	1414.49
		471	997.519		471	1446.52
		471.25	1014.49		471.25	1377.49
		471.5	1015.98		471.5	1255.98
		471.75	987.999		471.75	1350
		472	970.094		472	1320.09
		472.25	1009.19		472.25	1275.19
		472.5	987.314		472.5	1293.31
		472.75	1015.73		472.75	1278.73
		473	967.622		473	1280.62
		473.25	953.714		473.25	1301.71
		473.5	889.972		473.5	1346.97
		473.75	927.876		473.75	1398.88
		474	983.271		474	1338.27
		474.25	941.649		474.25	1447.65
		474.5	916.918		474.5	1437.92
		474.75	1006.7		474.75	1477.7
		475	969.174		475	1451.17
		475.25	931.163		475.25	1326.16
		475.5	924.348		475.5	1310.35
		475.75	928.801		475.75	1360.8
		476	1000.32		476	1403.32
		476.25	1057.97		476.25	1424.97
		476.5	995.457		476.5	1365.46
		476.75	915.627		476.75	1364.63
		477	946.333		477	1333.33
		477.25	996.493		477.25	1339.49
		477.5	1025.97		477.5	1285.97
		477.75	988.825		477.75	1232.83
		478	944.159		478	1280.16
		478.25	941.181		478.25	1319.18
		478.5	944.756		478.5	1264.76
		478.75	941.284		478.75	1303.28
		479	933.266		479	1311.27
		479.25	916.303		479.25	1327.3
		479.5	875.628		479.5	1438.63
		479.75	929.118		479.75	1453.12
		480	969.119		480	1373.12
		480.25	981.739		480.25	1403.74
		480.5	965.654		480.5	1345.65
		480.75	980.226		480.75	1316.23
		481	967.879		481	1358.88
		481.25	1039.53		481.25	1323.53
		481.5	1018.03		481.5	1369.03
		481.75	985		481.75	1468
		482	1020.5		482	1330.5
		482.25	975.155		482.25	1367.15
		482.5	1000.56		482.5	1336.56
		482.75	913.688		482.75	1364.69
		483	886.713		483	1326.71
		483.25	925.954		483.25	1343.95
		483.5	940.356		483.5	1224.36
		483.75	940.659		483.75	1230.66
		484	1039.32		484	1267.32
		484.25	943.631		484.25	1312.63
		484.5	892.033		484.5	1334.03
		484.75	858.914		484.75	1289.91
		485	905.958		485	1305.96
		485.25	913.92		485.25	1274.92
		485.5	870.862		485.5	1306.86
		485.75	905.898		485.75	1324.9
		486	935.36		486	1284.36
		486.25	932.15		486.25	1273.15
		486.5	931.292		486.5	1344.29
		486.75	906.898		486.75	1279.9
		487	897.31		487	1262.31
		487.25	869.627		487.25	1279.63
		487.5	946.883		487.5	1245.88
		487.75	910.263		487.75	1315.26
		488	840.354		488	1281.35
		488.25	892.915		488.25	1228.91
		488.5	943.258		488.5	1166.26
		488.75	924.746		488.75	1252.75
		489	891.804		489	1318.8
		489.25	845.47		489.25	1263.47
		489.5	825.22		489.5	1256.22
		489.75	828.087		489.75	1300.09
		490	838.702		490	1331.7
		490.25	921.766		490.25	1286.77
		490.5	923.258		490.5	1218.26
		490.75	923.984		490.75	1281.98
		491	868.519		491	1230.52
		491.25	872.632		491.25	1203.63
		491.5	920.289		491.5	1239.29
		491.75	915.127		491.75	1217.13
		492	888.21		492	1173.21
		492.25	828.049		492.25	1201.05
		492.5	830.589		492.5	1206.59
		492.75	888.992		492.75	1088.99
		493	847.003		493	1095
		493.25	859.71		493.25	1216.71
		493.5	863.608		493.5	1138.61
		493.75	887.26		493.75	1192.26
		494	786.537		494	1180.54
		494.25	901.755		494.25	1275.76
		494.5	861.375		494.5	1192.38
		494.75	808.633		494.75	1196.63
		495	811.513		495	1127.51
		495.25	869.693		495.25	1134.69
		495.5	820.446		495.5	1158.45
		495.75	791.859		495.75	1199.86
		496	755.99		496	1112.99
		496.25	807.455		496.25	1134.45
		496.5	770.868		496.5	1203.87
		496.75	751.004		496.75	1224
		497	735.651		497	1266.65
		497.25	796.287		497.25	1208.29
		497.5	860.161		497.5	1211.16
		497.75	821.964		497.75	1161.96
		498	865.06		498	1105.06
		498.25	821.396		498.25	1162.4
		498.5	829.818		498.5	1130.82
		498.75	862.414		498.75	1220.41
		499	842.944		499	1235.94
		499.25	812.475		499.25	1218.47
		499.5	873.122		499.5	1170.12
		499.75	844.083		499.75	1179.08
		500	860.657		500	1145.66
		500.25	818.212		500.25	1184.21
		500.5	848.259		500.5	1186.26
		500.75	803.337		500.75	1186.34
		501	848.508		501	1167.51
		501.25	867.017		501.25	1204.02
		501.5	822.109		501.5	1277.11
		501.75	841.973		501.75	1150.97
		502	780.92		502	1047.92
		502.25	830.574		502.25	1081.57
		502.5	796.631		502.5	1116.63
		502.75	792.627		502.75	1132.63
		503	826.834		503	1072.83
		503.25	802.135		503.25	1133.13
		503.5	720.336		503.5	1080.34
		503.75	751.041		503.75	1143.04
		504	790.271		504	1171.27
		504.25	779.804		504.25	1160.8
		504.5	794.822		504.5	1149.82
		504.75	835.547		504.75	1167.55
		505	853.351		505	1268.35
		505.25	786.727		505.25	1180.73
		505.5	782.721		505.5	1136.72
		505.75	735.005		505.75	1128.01
		506	753.804		506	1166.8
		506.25	763.73		506.25	1206.73
		506.5	845.68		506.5	1168.68
		506.75	872.95		506.75	1163.95
		507	797.126		507	1082.13
		507.25	764.653		507.25	1121.65
		507.5	739.731		507.5	1068.73
		507.75	734.729		507.75	1031.73
		508	822.448		508	1021.45
		508.25	835.479		508.25	1050.48
		508.5	823.256		508.5	1114.26
		508.75	839.866		508.75	1049.87
		509	817.7		509	1029.7
		509.25	731.063		509.25	1025.06
		509.5	761.08		509.5	1026.08
		509.75	772.818		509.75	1000.82
		510	788.683		510	1115.68
		510.25	775.761		510.25	1044.76
		510.5	686.043		510.5	1050.04
		510.75	691.016		510.75	1035.02
		511	712.864		511	1069.86
		511.25	703.733		511.25	1064.73
		511.5	721.538		511.5	1074.54
		511.75	725.033		511.75	1047.03
		512	808.197		512	1021.2
		512.25	782.757		512.25	1063.76
		512.5	778.904		512.5	1066.9
		512.75	727.305		512.75	1108.31
		513	819.935		513	1101.93
		513.25	773.13		513.25	1092.13
		513.5	825.653		513.5	1024.65
		513.75	827.326		513.75	1025.33
		514	808.365		514	1103.37
		514.25	781.173		514.25	1076.17
		514.5	751.766		514.5	1078.77
		514.75	787.118		514.75	1015.12
		515	770.326		515	987.326
		515.25	758.387		515.25	1010.39
		515.5	785.779		515.5	1026.78
		515.75	772.338		515.75	993.338
		516	736.088		516	1058.09
		516.25	761.904		516.25	988.904
		516.5	746.984		516.5	1003.98
		516.75	757.906		516.75	968.906
		517	762.656		517	986.656
		517.25	816.471		517.25	952.471
		517.5	782.704		517.5	947.704
		517.75	780.599		517.75	995.599
		518	755.206		518	1012.21
		518.25	753.741		518.25	997.741
		518.5	780.722		518.5	962.722
		518.75	719.49		518.75	1018.49
		519	680.243		519	1064.24
		519.25	746.54		519.25	1008.54
		519.5	709.125		519.5	974.125
		519.75	725.773		519.75	931.773
		520	693.565		520	942.565
		520.25	719.405		520.25	953.405
		520.5	731.688		520.5	991.688
		520.75	726.351		520.75	1045.35
		521	713.38		521	1033.38
		521.25	730.982		521.25	1083.98
		521.5	718.665		521.5	1016.66
		521.75	741.999		521.75	1014
		522	748.418		522	938.418
		522.25	733.792		522.25	856.792
		522.5	723.396		522.5	985.396
		522.75	701.875		522.75	1019.88
		523	706.065		523	997.065
		523.25	713.129		523.25	992.129
		523.5	728.069		523.5	991.069
		523.75	695.574		523.75	1018.57
		524	636.039		524	993.039
		524.25	682.674		524.25	1044.67
		524.5	681.399		524.5	1014.4
		524.75	665.821		524.75	988.821
		525	702.918		525	952.918
		525.25	743.343		525.25	934.343
		525.5	751.327		525.5	972.327
		525.75	735.487		525.75	942.487
		526	698.341		526	989.341
		526.25	697.118		526.25	1034.12
		526.5	699.747		526.5	930.747
		526.75	619.636		526.75	911.636
		527	621.164		527	968.164
		527.25	589.001		527.25	969.001
		527.5	657.076		527.5	928.076
		527.75	640.099		527.75	848.099
		528	666.21		528	907.21
		528.25	661.975		528.25	952.975
		528.5	613.922		528.5	961.922
		528.75	668.148		528.75	890.148
		529	665.451		529	900.451
		529.25	721.164		529.25	903.164
		529.5	664.919		529.5	886.919
		529.75	610.222		529.75	920.222
		530	651.903		530	962.903
		530.25	703.633		530.25	894.633
		530.5	704.626		530.5	909.626
		530.75	672.604		530.75	932.604
		531	690.226		531	891.226
		531.25	677.834		531.25	914.834
		531.5	645.519		531.5	984.519
		531.75	692.014		531.75	1016.01
		532	686.578		532	1038.58
		532.25	631.168		532.25	964.168
		532.5	611.861		532.5	934.861
		532.75	631.785		532.75	887.785
		533	626.447		533	934.447
		533.25	656.541		533.25	1017.54
		533.5	641.114		533.5	928.114
		533.75	596.805		533.75	890.805
		534	659.216		534	925.216
		534.25	680.606		534.25	957.606
		534.5	709.579		534.5	995.579
		534.75	724.352		534.75	1015.35
		535	699.626		535	996.626
		535.25	637.313		535.25	974.313
		535.5	673.913		535.5	946.913
		535.75	729.199		535.75	1049.2
		536	715.296		536	1015.3
		536.25	690.711		536.25	956.711
		536.5	694.718		536.5	963.718
		536.75	712.238		536.75	1005.24
		537	713.063		537	1000.06
		537.25	712.793		537.25	1044.79
		537.5	671.748		537.5	1004.75
		537.75	669.06		537.75	1034.06
		538	659.363		538	1076.36
		538.25	705.144		538.25	1001.14
		538.5	668.315		538.5	1004.32
		538.75	642.249		538.75	1029.25
		539	606.417		539	1102.42
		539.25	661.248		539.25	1117.25
		539.5	730.319		539.5	1106.32
		539.75	682.356		539.75	1106.36
		540	626.388		540	1039.39
		540.25	641.482		540.25	1041.48
		540.5	659.157		540.5	1064.16
		540.75	667.957		540.75	1147.96
		541	613.93		541	1086.93
		541.25	607.901		541.25	1070.9
		541.5	627.979		541.5	1010.98
		541.75	669.228		541.75	957.228
		542	662.77		542	937.77
		542.25	678.003		542.25	1010
		542.5	696.815		542.5	987.815
		542.75	731.619		542.75	1008.62
		543	690.331		543	984.331
		543.25	655.066		543.25	958.066
		543.5	705.91		543.5	1001.91
		543.75	689.764		543.75	1031.77
		544	678.955		544	1024.95
		544.25	688.687		544.25	1018.69
		544.5	664.202		544.5	888.202
		544.75	685.55		544.75	915.55
		545	646.669		545	939.669
		545.25	663.301		545.25	921.301
		545.5	674.438		545.5	905.438
		545.75	666.309		545.75	895.309
		546	674.733		546	916.733
		546.25	684.322		546.25	939.322
		546.5	605.223		546.5	896.223
		546.75	641.441		546.75	971.441
		547	622.98		547	981.98
		547.25	597.123		547.25	988.123
		547.5	642.4		547.5	969.4
		547.75	615.968		547.75	899.968
		548	640.55		548	945.55
		548.25	681.109		548.25	950.109
		548.5	693.129		548.5	910.129
		548.75	679.008		548.75	832.008
		549	627.563		549	842.563
		549.25	607.267		549.25	867.267
		549.5	652.293		549.5	859.293
		549.75	639.016		549.75	915.016
		550	632.829		550	919.829
		550.25	624.426		550.25	885.426
		550.5	610.947		550.5	945.947
		550.75	594.266		550.75	949.266
		551	573.735		551	863.735
		551.25	569.304		551.25	915.304
		551.5	594.881		551.5	939.881
		551.75	623.477		551.75	957.477
		552	584.993		552	916.993
		552.25	549.159		552.25	963.159
		552.5	594.348		552.5	935.348
		552.75	596.418		552.75	886.418
		553	573.153		553	882.153
		553.25	569.218		553.25	906.218
		553.5	599.588		553.5	904.588
		553.75	586.794		553.75	854.794
		554	600.875		554	882.875
		554.25	610.967		554.25	887.967
		554.5	604.887		554.5	873.887
		554.75	541.173		554.75	886.173
		555	575.054		555	881.054
		555.25	594.57		555.25	895.57
		555.5	621.883		555.5	918.883
		555.75	621.122		555.75	981.122
		556	610.57		556	989.57
		556.25	568.729		556.25	909.729
		556.5	618.026		556.5	915.026
		556.75	573.407		556.75	875.407
		557	606.819		557	874.819
		557.25	591.161		557.25	874.161
		557.5	566.068		557.5	804.068
		557.75	607.474		557.75	797.474
		558	591.574		558	828.574
		558.25	582.034		558.25	795.034
		558.5	574.808		558.5	847.808
		558.75	540.095		558.75	840.095
		559	556.328		559	871.328
		559.25	595.269		559.25	900.269
		559.5	572.244		559.5	912.244
		559.75	545.779		559.75	915.779
		560	553.724		560	855.724
		560.25	580.156		560.25	868.156
		560.5	589.592		560.5	882.592
		560.75	561.769		560.75	904.769
		561	585.006		561	888.006
		561.25	579.183		561.25	916.183
		561.5	550.934		561.5	883.934
		561.75	556.915		561.75	895.915
		562	564.47		562	852.47
		562.25	531.298		562.25	883.298
		562.5	536.692		562.5	848.692
		562.75	556.212		562.75	837.212
		563	529.354		563	814.354
		563.25	513.998		563.25	851.998
		563.5	552.26		563.5	823.26
		563.75	581.622		563.75	841.622
		564	627.905		564	843.905
		564.25	605.336		564.25	843.336
		564.5	598.534		564.5	822.534
		564.75	562.41		564.75	816.41
		565	541.07		565	822.07
		565.25	521.295		565.25	877.295
		565.5	480.139		565.5	838.139
		565.75	502.524		565.75	902.524
		566	550.699		566	893.699
		566.25	611.958		566.25	859.958
		566.5	573.795		566.5	843.795
		566.75	569.699		566.75	863.699
		567	580.935		567	846.935
		567.25	572.285		567.25	857.285
		567.5	574.053		567.5	832.053
		567.75	512.575		567.75	895.575
		568	549.654		568	885.654
		568.25	550.738		568.25	846.738
		568.5	581.981		568.5	817.981
		568.75	562.424		568.75	789.424
		569	567.531		569	825.531
		569.25	537.446		569.25	732.446
		569.5	507.215		569.5	775.216
		569.75	513.269		569.75	785.269
		570	512.638		570	799.638
		570.25	490.965		570.25	825.965
		570.5	553.175		570.5	803.175
		570.75	566.525		570.75	837.525
		571	552.87		571	898.87
		571.25	479.43		571.25	930.43
		571.5	518.847		571.5	867.847
		571.75	573.649		571.75	827.649
		572	564.522		572	811.522
		572.25	564.02		572.25	793.02
		572.5	549.854		572.5	826.854
		572.75	493.473		572.75	815.473
		573	517.962		573	840.962
		573.25	518.617		573.25	860.617
		573.5	511.731		573.5	836.731
		573.75	467.234		573.75	838.234
		574	506.87		574	845.87
		574.25	511.74		574.25	877.74
		574.5	541.06		574.5	816.06
		574.75	570.036		574.75	846.036
		575	527.093		575	826.093
		575.25	516.159		575.25	847.159
		575.5	504.673		575.5	781.673
		575.75	478.268		575.75	840.268
		576	494.165		576	889.165
		576.25	519.666		576.25	892.666
		576.5	503.415		576.5	824.415
		576.75	536.447		576.75	784.447
		577	522.425		577	761.425
		577.25	565.621		577.25	790.621
		577.5	572.927		577.5	816.927
		577.75	525.899		577.75	841.899
		578	568.053		578	866.053
		578.25	534.305		578.25	799.305
		578.5	564.127		578.5	805.127
		578.75	527.173		578.75	866.173
		579	540.446		579	876.446
		579.25	560.765		579.25	851.765
		579.5	575.043		579.5	792.043
		579.75	599.818		579.75	781.818
		580	588.876		580	737.876
		580.25	527.591		580.25	771.591
		580.5	647.621		580.5	765.621
		580.75	618.124		580.75	719.124
		581	584.677		581	742.677
		581.25	581.465		581.25	748.465
		581.5	545.351		581.5	723.351
		581.75	549.984		581.75	802.984
		582	532.129		582	787.129
		582.25	511.305		582.25	793.305
		582.5	504.726		582.5	781.726
		582.75	509.685		582.75	766.685
		583	515.722		583	825.722
		583.25	533.538		583.25	873.538
		583.5	513.545		583.5	806.545
		583.75	483.976		583.75	823.976
		584	484.161		584	818.161
		584.25	497.397		584.25	789.397
		584.5	514.895		584.5	772.895
		584.75	520.13		584.75	819.13
		585	481.092		585	762.092
		585.25	516.283		585.25	725.283
		585.5	512.74		585.5	746.74
		585.75	523.907		585.75	799.907
		586	498.073		586	768.073
		586.25	503.623		586.25	704.623
		586.5	559.116		586.5	728.116
		586.75	521.186		586.75	715.186
		587	487.406		587	810.406
		587.25	482.886		587.25	750.886
		587.5	470.335		587.5	712.335
		587.75	473.512		587.75	727.512
		588	531.495		588	750.495
		588.25	500.158		588.25	803.158
		588.5	484.873		588.5	799.873
		588.75	499.541		588.75	777.541
		589	489.189		589	747.189
		589.25	490.599		589.25	764.599
		589.5	463.987		589.5	711.987
		589.75	459.475		589.75	744.475
		590	447.486		590	712.486
		590.25	471.859		590.25	773.859
		590.5	482.781		590.5	805.781
		590.75	507.265		590.75	767.265
		591	516.153		591	678.153
		591.25	473.642		591.25	719.643
		591.5	502.916		591.5	708.917
		591.75	510.609		591.75	713.609
		592	477.731		592	699.731
		592.25	472.595		592.25	680.595
		592.5	460.657		592.5	701.657
		592.75	481.883		592.75	668.883
		593	428.776		593	691.776
		593.25	452.124		593.25	691.124
		593.5	492.253		593.5	707.253
		593.75	469.29		593.75	669.29
		594	532.801		594	705.801
		594.25	518.739		594.25	735.739
		594.5	534.723		594.5	687.723
		594.75	500.06		594.75	699.06
		595	544.845		595	718.845
		595.25	535.018		595.25	696.018
		595.5	496.516		595.5	726.516
		595.75	480.19		595.75	685.19
		596	500.967		596	697.967
		596.25	478.357		596.25	709.357
		596.5	485.622		596.5	695.622
		596.75	479.201		596.75	766.201
		597	465.991		597	756.991
		597.25	437.496		597.25	729.496
		597.5	473.366		597.5	744.366
		597.75	538.029		597.75	683.029
		598	486.206		598	684.206
		598.25	450.247		598.25	644.247
		598.5	444.464		598.5	663.464
		598.75	436.798		598.75	650.798
		599	471.795		599	634.795
		599.25	497.756		599.25	685.756
		599.5	508.693		599.5	656.693
		599.75	550.668		599.75	699.668
		600	509.798		600	766.798
		600.25	506.567		600.25	726.567
		600.5	513.731		600.5	662.731
		600.75	458.609		600.75	726.609
		601	490.717		601	729.717
		601.25	481.142		601.25	731.142
		601.5	479.775		601.5	741.775
		601.75	468.836		601.75	721.836
		602	439.307		602	714.307
		602.25	496.79		602.25	677.79
		602.5	464.445		602.5	684.444
		602.75	468.982		602.75	708.982
		603	464.08		603	686.08
		603.25	446.937		603.25	630.937
		603.5	446.139		603.5	664.139
		603.75	420.856		603.75	623.856
		604	435.828		604	645.828
		604.25	406.792		604.25	662.792
		604.5	414.512		604.5	709.513
		604.75	452.406		604.75	699.407
		605	481.911		605	669.911
		605.25	462.265		605.25	714.264
		605.5	457.262		605.5	666.262
		605.75	464.602		605.75	691.602
		606	504.015		606	666.015
		606.25	504.373		606.25	626.374
		606.5	491.536		606.5	613.536
		606.75	507.406		606.75	577.405
		607	435.843		607	614.843
		607.25	455.232		607.25	665.232
		607.5	443.838		607.5	600.838
		607.75	454.204		607.75	663.205
		608	402.841		608	631.841
		608.25	432.261		608.25	647.261
		608.5	412.064		608.5	630.064
		608.75	454.836		608.75	639.836
		609	424.848		609	646.848
		609.25	420.67		609.25	588.669
		609.5	402.088		609.5	606.088
		609.75	391.97		609.75	631.97
		610	456.08		610	621.08
		610.25	445.384		610.25	611.384
		610.5	435.449		610.5	624.449
		610.75	443.855		610.75	656.855
		611	398.622		611	674.622
		611.25	388.357		611.25	694.357
		611.5	393.132		611.5	696.132
		611.75	421.169		611.75	593.169
		612	421.692		612	676.692
		612.25	441.732		612.25	638.732
		612.5	372.955		612.5	667.955
		612.75	384.527		612.75	639.527
		613	386.52		613	592.52
		613.25	419.415		613.25	597.415
		613.5	419.587		613.5	590.587
		613.75	442.727		613.75	614.727
		614	464.298		614	730.298
		614.25	421.308		614.25	685.308
		614.5	418.003		614.5	634.003
		614.75	416.503		614.75	640.503
		615	425.954		615	664.954
		615.25	444.68		615.25	685.68
		615.5	392.798		615.5	689.798
		615.75	394.731		615.75	629.731
		616	393.114		616	628.114
		616.25	424.127		616.25	669.127
		616.5	425.095		616.5	617.095
		616.75	439.113		616.75	553.113
		617	441.187		617	604.187
		617.25	434.039		617.25	629.039
		617.5	394.081		617.5	629.081
		617.75	446.784		617.75	633.784
		618	436.885		618	614.885
		618.25	397.723		618.25	632.722
		618.5	375.463		618.5	635.463
		618.75	400.717		618.75	629.717
		619	374.657		619	701.657
		619.25	387.571		619.25	663.571
		619.5	467.559		619.5	637.559
		619.75	462.434		619.75	647.434
		620	431.812		620	593.812
		620.25	423.962		620.25	581.962
		620.5	361.146		620.5	600.146
		620.75	316.768		620.75	619.768
		621	345.163		621	702.163
		621.25	341.76		621.25	605.76
		621.5	380.17		621.5	648.17
		621.75	405.38		621.75	645.38
		622	433.6		622	619.6
		622.25	447.386		622.25	637.386
		622.5	428.856		622.5	610.856
		622.75	408.439		622.75	568.439
		623	397.652		623	552.653
		623.25	393.18		623.25	587.18
		623.5	405.023		623.5	590.023
		623.75	432.404		623.75	577.404
		624	436.771		624	618.771
		624.25	441		624.25	603
		624.5	429.945		624.5	551.944
		624.75	403		624.75	626
		625	394.622		625	621.622
		625.25	391.553		625.25	566.553
		625.5	387.041		625.5	553.041
		625.75	400.291		625.75	570.291
		626	341.063		626	602.063
		626.25	352.59		626.25	594.59
		626.5	379.587		626.5	635.587
		626.75	394.473		626.75	614.473
		627	432.472		627	567.472
		627.25	382.204		627.25	556.203
		627.5	425.887		627.5	515.887
		627.75	421.692		627.75	522.692
		628	417.809		628	548.809
		628.25	379.822		628.25	561.822
		628.5	379.006		628.5	537.006
		628.75	410.675		628.75	557.675
		629	434.377		629	588.377
		629.25	419.496		629.25	578.496
		629.5	370.754		629.5	580.754
		629.75	372.517		629.75	584.517
		630	409.649		630	585.649
		630.25	368.288		630.25	566.288
		630.5	365.003		630.5	543.003
		630.75	352.081		630.75	554.081
		631	359.029		631	568.029
		631.25	412.702		631.25	541.702
		631.5	425.588		631.5	571.588
		631.75	382.909		631.75	597.909
		632	385.367		632	634.367
		632.25	387.122		632.25	616.122
		632.5	370.663		632.5	638.663
		632.75	390.432		632.75	631.432
		633	393.699		633	592.699
		633.25	412.877		633.25	571.877
		633.5	403.482		633.5	541.482
		633.75	397.321		633.75	563.321
		634	386.774		634	566.774
		634.25	388.858		634.25	572.858
		634.5	386.131		634.5	497.131
		634.75	405.756		634.75	517.756
		635	394.974		635	519.974
		635.25	365.395		635.25	563.395
		635.5	425.986		635.5	556.986
		635.75	442.836		635.75	588.836
		636	360.521		636	577.521
		636.25	326.935		636.25	563.935
		636.5	367.798		636.5	548.798
		636.75	353.055		636.75	552.056
		637	361.983		637	589.983
		637.25	385.494		637.25	602.494
		637.5	393.287		637.5	600.287
		637.75	403.089		637.75	549.089
		638	425.592		638	545.592
		638.25	417.667		638.25	517.667
		638.5	360.387		638.5	536.387
		638.75	409.177		638.75	521.177
		639	399.412		639	519.412
		639.25	402.176		639.25	539.176
		639.5	362.455		639.5	505.455
		639.75	344.457		639.75	523.457
		640	351.286		640	501.286
		640.25	338.967		640.25	506.967
		640.5	406.717		640.5	541.717
		640.75	395.798		640.75	521.798
		641	406.617		641	524.617
		641.25	403.359		641.25	522.359
		641.5	405.338		641.5	542.338
		641.75	391.255		641.75	461.255
		642	438.314		642	491.314
		642.25	410.784		642.25	523.784
		642.5	402.407		642.5	581.407
		642.75	399.913		642.75	520.913
		643	451.853		643	475.853
		643.25	403.448		643.25	468.448
		643.5	368.544		643.5	486.544
		643.75	358.238		643.75	487.238
		644	330.734		644	566.734
		644.25	339.967		644.25	583.967
		644.5	382.788		644.5	505.788
		644.75	378.152		644.75	495.152
		645	368.704		645	507.704
		645.25	350.788		645.25	456.788
		645.5	376.11		645.5	529.11
		645.75	384.027		645.75	540.027
		646	401.965		646	519.965
		646.25	400.666		646.25	546.667
		646.5	341.504		646.5	512.504
		646.75	347.798		646.75	541.798
		647	327.428		647	512.428
		647.25	325.267		647.25	539.267
		647.5	387.019		647.5	551.019
		647.75	396.818		647.75	530.818
		648	380.9		648	521.9
		648.25	362.033		648.25	557.033
		648.5	404.093		648.5	533.093
		648.75	354.152		648.75	514.152
		649	385.366		649	499.366
		649.25	344.689		649.25	521.689
		649.5	354.415		649.5	480.415
		649.75	373.983		649.75	498.983
		650	384.271		650	517.271
		650.25	379.438		650.25	516.438
		650.5	383.441		650.5	512.441
		650.75	350.462		650.75	508.462
		651	323.886		651	495.886
		651.25	336.77		651.25	513.77
		651.5	350.979		651.5	489.979
		651.75	366.856		651.75	556.856
		652	328.537		652	461.537
		652.25	331.923		652.25	505.923
		652.5	394.645		652.5	465.645
		652.75	350.401		652.75	496.401
		653	349.663		653	513.663
		653.25	326.12		653.25	521.12
		653.5	329.034		653.5	509.034
		653.75	359.704		653.75	501.704
		654	331.478		654	531.477
		654.25	346.834		654.25	505.834
		654.5	332.626		654.5	502.626
		654.75	333.778		654.75	489.778
		655	312.708		655	496.708
		655.25	350.011		655.25	464.011
		655.5	319.426		655.5	445.426
		655.75	303.885		655.75	436.885
		656	305.319		656	455.319
		656.25	325.764		656.25	542.764
		656.5	305.219		656.5	500.219
		656.75	348.542		656.75	512.542
		657	324.1		657	474.1
		657.25	398.063		657.25	450.063
		657.5	308.085		657.5	459.085
		657.75	304.75		657.75	422.75
		658	277.707		658	469.707
		658.25	330.57		658.25	493.57
		658.5	408.654		658.5	502.654
		658.75	342.096		658.75	531.096
		659	352.596		659	564.596
		659.25	327.219		659.25	498.219
		659.5	377.182		659.5	464.182
		659.75	305.33		659.75	447.33
		660	326.766		660	441.766
		660.25	304.394		660.25	475.394
		660.5	318.867		660.5	512.867
		660.75	354.857		660.75	521.857
		661	355.092		661	515.092
		661.25	392.202		661.25	531.202
		661.5	373.651		661.5	489.651
		661.75	341.812		661.75	465.812
		662	335.503		662	509.503
		662.25	323.881		662.25	488.881
		662.5	287.741		662.5	458.741
		662.75	300.631		662.75	563.631
		663	283.323		663	484.323
		663.25	295.144		663.25	467.144
		663.5	320.134		663.5	457.134
		663.75	296.05		663.75	450.05
		664	292.316		664	490.316
		664.25	310.45		664.25	425.45
		664.5	314.557		664.5	447.557
		664.75	294.849		664.75	478.849
		665	323.156		665	519.156
		665.25	309.395		665.25	470.395
		665.5	278.838		665.5	434.838
		665.75	286.069		665.75	450.069
		666	318.258		666	454.258
		666.25	330.225		666.25	460.225
		666.5	352.068		666.5	438.068
		666.75	347.599		666.75	487.599
		667	347.377		667	494.377
		667.25	341.671		667.25	445.671
		667.5	329.668		667.5	401.668
		667.75	329.935		667.75	407.935
		668	328.376		668	391.376
		668.25	300.478		668.25	440.478
		668.5	333.934		668.5	448.934
		668.75	357.968		668.75	459.968
		669	315.086		669	480.086
		669.25	310.866		669.25	461.866
		669.5	241.387		669.5	480.387
		669.75	274.226		669.75	491.226
		670	293.788		670	493.788
		670.25	317.789		670.25	497.789
		670.5	313.215		670.5	481.215
		670.75	315.925		670.75	436.925
		671	295.497		671	462.497
		671.25	289.669		671.25	474.669
		671.5	303.418		671.5	487.418
		671.75	298.668		671.75	513.668
		672	329.228		672	482.228
		672.25	323.412		672.25	470.412
		672.5	306.702		672.5	454.702
		672.75	343.979		672.75	436.979
		673	287.918		673	436.918
		673.25	302.324		673.25	474.324
		673.5	304.881		673.5	479.881
		673.75	276.26		673.75	514.26
		674	273.351		674	513.351
		674.25	288.697		674.25	483.697
		674.5	296.099		674.5	472.099
		674.75	229.786		674.75	447.786
		675	250.835		675	412.835
		675.25	276.634		675.25	462.634
		675.5	300.644		675.5	426.644
		675.75	299.282		675.75	521.282
		676	336.888		676	485.888
		676.25	326.582		676.25	434.582
		676.5	325.577		676.5	435.577
		676.75	285.152		676.75	449.152
		677	310.95		677	437.95
		677.25	320.694		677.25	410.694
		677.5	327.821		677.5	408.821
		677.75	273.684		677.75	427.684
		678	318.116		678	438.116
		678.25	320.536		678.25	431.536
		678.5	313.354		678.5	444.354
		678.75	290.859		678.75	445.859
		679	303.286		679	438.286
		679.25	295.332		679.25	471.332
		679.5	271.516		679.5	445.516
		679.75	295.831		679.75	444.831
		680	317.38		680	476.38
		680.25	338.252		680.25	509.252
		680.5	301.748		680.5	487.748
		680.75	293.713		680.75	476.713
		681	322.75		681	450.75
		681.25	372.793		681.25	414.793
		681.5	320.276		681.5	411.276
		681.75	330.933		681.75	420.933
		682	338.558		682	435.558
		682.25	325.854		682.25	415.854
		682.5	326.674		682.5	341.674
		682.75	313.634		682.75	376.634
		683	294.792		683	426.792
		683.25	332.483		683.25	454.483
		683.5	349.856		683.5	451.856
		683.75	359.85		683.75	438.85
		684	352.627		684	434.627
		684.25	360.919		684.25	427.919
		684.5	346.606		684.5	456.606
		684.75	334.286		684.75	433.286
		685	335.088		685	450.088
		685.25	352.557		685.25	451.557
		685.5	313.754		685.5	425.754
		685.75	261.454		685.75	423.454
		686	261.83		686	415.83
		686.25	276.52		686.25	419.52
		686.5	318.674		686.5	411.674
		686.75	356.046		686.75	404.046
		687	280.83		687	457.83
		687.25	275.317		687.25	453.317
		687.5	289.613		687.5	436.613
		687.75	287.696		687.75	437.696
		688	274.588		688	452.588
		688.25	280.777		688.25	400.777
		688.5	276.886		688.5	373.886
		688.75	305.526		688.75	377.526
		689	288.542		689	440.542
		689.25	279.433		689.25	452.433
		689.5	248.851		689.5	494.851
		689.75	296.438		689.75	447.438
		690	312.424		690	406.424
		690.25	304.779		690.25	384.779
		690.5	300.312		690.5	405.312
		690.75	302.605		690.75	432.605
		691	299.321		691	437.321
		691.25	333.664		691.25	429.664
		691.5	244.43		691.5	394.43
		691.75	265.43		691.75	400.43
		692	275.411		692	439.411
		692.25	270.669		692.25	424.669
		692.5	261.529		692.5	412.529
		692.75	259.166		692.75	414.166
		693	251.338		693	396.338
		693.25	244.948		693.25	453.948
		693.5	247.618		693.5	444.618
		693.75	282.825		693.75	450.825
		694	276.223		694	417.223
		694.25	281.105		694.25	389.105
		694.5	278.72		694.5	391.72
		694.75	255.773		694.75	350.773
		695	280.885		695	364.885
		695.25	259.623		695.25	383.623
		695.5	290.784		695.5	398.784
		695.75	303.116		695.75	386.116
		696	295.524		696	392.524
		696.25	297.315		696.25	430.315
		696.5	259.687		696.5	436.687
		696.75	276.548		696.75	384.548
		697	333.455		697	387.455
		697.25	266.955		697.25	397.955
		697.5	278.447		697.5	366.447
		697.75	271.726		697.75	398.726
		698	268.044		698	409.044
		698.25	252.567		698.25	389.567
		698.5	278.911		698.5	382.911
		698.75	217.548		698.75	346.548
		699	241.486		699	383.486
		699.25	238.994		699.25	383.994
		699.5	230.702		699.5	356.702
		699.75	241.905		699.75	337.906
		700	245.026		700	380.026
		700.25	237.683		700.25	380.683
		700.5	244.698		700.5	382.698
		700.75	273.998		700.75	417.998
		701	263.042		701	374.042
		701.25	340.471		701.25	352.471
		701.5	293.579		701.5	395.579
		701.75	259.427		701.75	377.427
		702	258.785		702	331.785
		702.25	250.337		702.25	385.337
		702.5	253.844		702.5	407.844
		702.75	237.929		702.75	431.929
		703	287.037		703	441.037
		703.25	283.956		703.25	398.956
		703.5	276.32		703.5	355.32
		703.75	282.068		703.75	334.068
		704	273.43		704	337.43
		704.25	249.391		704.25	371.391
		704.5	225.483		704.5	361.483
		704.75	216.271		704.75	387.271
		705	225.982		705	363.982
		705.25	270.113		705.25	411.113
		705.5	288.282		705.5	378.282
		705.75	264.601		705.75	379.601
		706	246.555		706	382.555
		706.25	272.643		706.25	396.643
		706.5	271.451		706.5	362.451
		706.75	239.487		706.75	348.487
		707	236.31		707	427.31
		707.25	272.591		707.25	463.591
		707.5	279.898		707.5	459.898
		707.75	321.665		707.75	380.665
		708	317.779		708	389.779
		708.25	291.958		708.25	372.958
		708.5	280.471		708.5	411.471
		708.75	288.347		708.75	425.347
		709	271.006		709	442.006
		709.25	239.103		709.25	427.103
		709.5	228.172		709.5	424.172
		709.75	220.653		709.75	465.653
		710	258.553		710	517.553
		710.25	299.172		710.25	492.172
		710.5	268.034		710.5	504.034
		710.75	243.976		710.75	515.976
		711	262.885		711	473.885
		711.25	256.526		711.25	508.526
		711.5	231.652		711.5	547.652
		711.75	245.001		711.75	577.001
		712	291.752		712	598.752
		712.25	320.238		712.25	621.238
		712.5	276.798		712.5	630.798
		712.75	272.623		712.75	556.623
		713	264.648		713	516.648
		713.25	226.959		713.25	517.959
		713.5	258.481		713.5	504.481
		713.75	271.227		713.75	464.227
		714	287.086		714	438.086
		714.25	228.068		714.25	493.068
		714.5	254.215		714.5	473.215
		714.75	249.612		714.75	427.611
		715	247.929		715	403.93
		715.25	289.541		715.25	419.541
		715.5	284.304		715.5	411.304
		715.75	250.271		715.75	404.271
		716	245.313		716	426.313
		716.25	285.846		716.25	421.846
		716.5	287.91		716.5	404.91
		716.75	255.394		716.75	378.394
		717	245.849		717	419.849
		717.25	275.824		717.25	380.824
		717.5	292.565		717.5	329.565
		717.75	254.064		717.75	384.064
		718	299.334		718	419.334
		718.25	285.172		718.25	424.172
		718.5	275.58		718.5	445.58
		718.75	287.556		718.75	426.556
		719	268.184		719	410.184
		719.25	225.342		719.25	381.342
		719.5	240.166		719.5	319.166
		719.75	227.144		719.75	350.144
		720	258.285		720	357.285
		720.25	244.124		720.25	377.124
		720.5	264.204		720.5	366.204
		720.75	275.278		720.75	363.278
		721	274.736		721	373.736
		721.25	254.436		721.25	332.436
		721.5	233.076		721.5	387.076
		721.75	215.983		721.75	405.983
		722	244.864		722	404.864
		722.25	249.526		722.25	387.526
		722.5	220.891		722.5	433.89
		722.75	234.101		722.75	437.101
		723	204.141		723	374.141
		723.25	200.039		723.25	396.039
		723.5	208.34		723.5	415.34
		723.75	205.379		723.75	411.379
		724	226.324		724	401.324
		724.25	252.952		724.25	397.952
		724.5	247.73		724.5	400.73
		724.75	238.551		724.75	391.551
		725	233.984		725	372.984
		725.25	218.2		725.25	427.2
		725.5	233.176		725.5	445.176
		725.75	241.1		725.75	424.1
		726	230.691		726	444.691
		726.25	264.248		726.25	420.248
		726.5	279.005		726.5	452.005
		726.75	248.024		726.75	458.024
		727	259.303		727	461.303
		727.25	248.165		727.25	396.164
		727.5	239.319		727.5	424.319
		727.75	227.125		727.75	427.125
		728	235.203		728	479.203
		728.25	223.431		728.25	440.431
		728.5	219.531		728.5	395.531
		728.75	272.551		728.75	363.551
		729	217.981		729	350.981
		729.25	194.165		729.25	380.165
		729.5	180.991		729.5	402.991
		729.75	215.067		729.75	402.067
		730	187.204		730	371.204
		730.25	224.456		730.25	400.456
		730.5	227.464		730.5	424.464
		730.75	242.633		730.75	395.633
		731	211.092		731	403.092
		731.25	221.804		731.25	417.804
		731.5	250.105		731.5	395.105
		731.75	248.674		731.75	379.674
		732	243.803		732	346.803
		732.25	252.57		732.25	371.57
		732.5	246.177		732.5	388.177
		732.75	233.988		732.75	335.988
		733	232.045		733	351.045
		733.25	247.571		733.25	422.571
		733.5	227.531		733.5	415.531
		733.75	221.827		733.75	368.827
		734	206.621		734	383.621
		734.25	230.306		734.25	392.307
		734.5	216.443		734.5	365.443
		734.75	216.06		734.75	394.06
		735	220.522		735	335.522
		735.25	237.373		735.25	355.373
		735.5	248.199		735.5	377.199
		735.75	238.868		735.75	378.868
		736	284.719		736	380.719
		736.25	271.267		736.25	365.267
		736.5	231.892		736.5	379.892
		736.75	250.374		736.75	424.374
		737	211.451		737	400.451
		737.25	230.687		737.25	375.687
		737.5	203.148		737.5	401.148
		737.75	188.358		737.75	363.358
		738	208.862		738	352.862
		738.25	226.286		738.25	349.286
		738.5	200.111		738.5	343.111
		738.75	211.356		738.75	329.356
		739	235.9		739	363.9
		739.25	266.565		739.25	374.565
		739.5	211.43		739.5	393.43
		739.75	223.068		739.75	355.068
		740	208.779		740	393.779
		740.25	186.812		740.25	371.812
		740.5	207.582		740.5	372.582
		740.75	238.348		740.75	353.348
		741	246.256		741	354.256
		741.25	259.248		741.25	365.248
		741.5	233.98		741.5	367.98
		741.75	255.714		741.75	349.714
		742	232.932		742	308.932
		742.25	243.854		742.25	327.854
		742.5	237.614		742.5	318.614
		742.75	230.325		742.75	328.325
		743	218.047		743	340.047
		743.25	220.169		743.25	327.169
		743.5	218.747		743.5	338.747
		743.75	219.924		743.75	337.925
		744	217.109		744	390.109
		744.25	224.399		744.25	419.399
		744.5	225.674		744.5	364.674
		744.75	262.303		744.75	374.303
		745	225.972		745	292.972
		745.25	232.52		745.25	326.52
		745.5	234.223		745.5	352.223
		745.75	199.313		745.75	387.313
		746	236.167		746	361.167
		746.25	216.23		746.25	346.23
		746.5	210.084		746.5	365.084
		746.75	188.174		746.75	347.174
		747	204.604		747	348.604
		747.25	207.532		747.25	350.532
		747.5	199.836		747.5	306.836
		747.75	212.843		747.75	268.843
		748	212.715		748	298.715
		748.25	214.135		748.25	327.135
		748.5	234.018		748.5	347.018
		748.75	203.597		748.75	341.597
		749	171.563		749	332.563
		749.25	201.22		749.25	340.22
		749.5	228.291		749.5	298.291
		749.75	231.883		749.75	305.883
		750	252.628		750	327.628
		750.25	220.661		750.25	337.661
		750.5	229.239		750.5	378.239
		750.75	225.687		750.75	327.687
		751	184.425		751	340.425
		751.25	172.37		751.25	359.37
		751.5	190.142		751.5	340.142
		751.75	177.926		751.75	324.926
		752	196.277		752	320.277
		752.25	202.762		752.25	312.762
		752.5	202.464		752.5	341.464
		752.75	199.632		752.75	342.632
		753	231.423		753	355.423
		753.25	230.658		753.25	304.658
		753.5	191.187		753.5	308.187
		753.75	189.109		753.75	301.109
		754	192.72		754	352.72
		754.25	163.901		754.25	326.901
		754.5	184.691		754.5	341.691
		754.75	200.881		754.75	384.881
		755	226.26		755	363.26
		755.25	180.214		755.25	344.214
		755.5	201.073		755.5	321.073
		755.75	202.118		755.75	363.118
		756	187.532		756	325.532
		756.25	195.251		756.25	309.251
		756.5	211.297		756.5	328.297
		756.75	187.852		756.75	364.852
		757	194.973		757	361.973
		757.25	205.457		757.25	315.457
		757.5	231.782		757.5	334.782
		757.75	178.949		757.75	330.949
		758	218.269		758	338.269
		758.25	184.992		758.25	312.992
		758.5	187.232		758.5	332.232
		758.75	203.609		758.75	326.609
		759	187.979		759	316.979
[truncated: 51 more rows]

## Sheet: fig2e
Figure 2e
			C			FeSAN			pFeSAN
			pore diameter	dV/dD		pore diameter	dV/dD		pore diameter	dV/dD
			31.9047	0.0011		34.6598	0.01475		48.172	0.000266478
			21.0376	0.01455		21.1052	0.00729		29.6112	0.00152
			15.4584	0.00904		15.1777	0.0032		19.3951	0.00162
			12.3274	0.00574		11.8942	0.00157		14.4671	0.00179
			10.1352	0.00377		9.84067	0.000631056		11.6587	0.00275
			8.55795	0.00233		8.42936	7.14541e-05		10.2427	0.00373
			7.4309	0.0013		3.91601	8.05373e-05		9.01999	0.00392
			6.79541	0.000827528		3.61186	0.00236		7.83606	0.00375
			6.21672	0.000264069		3.33826	0.00206		6.90999	0.00359
			3.94261	0.00535		3.09028	0.00317		6.16089	0.00317
			3.61245	0.00463		2.86225	0.00402		5.54184	0.0032
			2.45388	0.000164622		2.65105	0.00528		5.01962	0.00312
			2.26725	0.00269		2.45352	0.00738		4.57291	0.00389
			2.08848	0.00533		2.26653	0.00865		4.18498	0.00462
			1.91478	0.00971		2.08782	0.01177		3.84642	0.39818
			1.74257	0.01823		1.91389	0.01452		3.53712	0.10973
						1.7414	0.02279		3.1951	0.01126

## Sheet: fig2f
Figure 2f
		C			FeSAN			pFeSAN
		raman shift	intensity		raman shift	intensity		raman shift	intensity
		101.306	258.622		50.908	50.9063		101.306	295.009
		103.142	252.006		52.7515	40.3161		103.142	282.599
		104.977	246.141		54.5968	40.7499		104.977	267.47
		106.81	241.111		56.4417	44.5471		106.81	260.672
		108.645	236.758		58.2842	48.7036		108.645	260.503
		110.477	232.737		60.1284	52.3243		110.477	259.37
		112.311	228.748		61.9722	55.2581		112.311	256.095
		114.145	224.617		63.8157	57.6311		114.145	253.01
		115.976	220.335		65.6566	59.6593		115.976	251.755
		117.809	215.637		67.4994	61.5797		117.809	253.258
		119.639	210.657		69.3418	63.5784		119.639	255.494
		121.471	206.022		71.1816	65.761		121.471	257.725
		123.301	201.948		73.0233	68.1777		123.301	259.155
		125.132	198.54		74.8646	70.7865		125.132	262.223
		126.963	195.671		76.7034	72.0465		126.963	266.098
		128.792	193.104		78.5439	74.3977		128.792	271.587
		130.622	190.969		80.3842	77.37		130.622	276.548
		132.45	189.363		82.2219	80.4403		132.45	282.279
		134.28	187.83		84.0613	83.0939		134.28	289.271
		136.107	186.389		85.8983	84.8776		136.107	291.414
		137.936	184.964		87.7371	85.4877		137.936	290.269
		139.762	183.551		89.5755	84.8068		139.762	289.2
		141.59	182.407		91.4114	82.9507		141.59	286.596
		143.416	181.465		93.2491	80.287		143.416	285.006
		145.243	180.804		95.0843	77.4669		145.243	283.642
		147.068	180.261		96.9212	74.2297		147.068	282.067
		148.895	179.653		98.7578	70.7888		148.895	280.147
		150.719	178.885		100.592	67.397		150.719	280.178
		152.545	178.089		102.428	64.4223		152.545	282.325
		154.369	177.073		104.261	62.131		154.369	288.29
		156.192	175.742		106.096	60.6705		156.192	293.441
		158.017	173.96		107.929	60.0948		158.017	298.893
		159.84	171.854		109.763	60.3658		159.84	302.283
		161.664	168.974		111.595	61.3806		161.664	305.584
		163.486	165.394		113.429	62.9841		163.486	307.282
		165.309	161.994		115.26	65.0002		165.309	308.694
		167.13	158.649		117.093	67.1898		167.13	309.761
		168.951	155.673		118.924	69.5365		168.951	311.207
		170.774	153.346		120.756	72.0629		170.774	311.121
		172.594	151.644		122.586	74.8034		172.594	313.18
		174.415	150.454		124.417	77.825		174.415	314.339
		176.235	149.674		126.247	81.2151		176.235	316.782
		178.054	149.323		128.077	85.0435		178.054	320.876
		179.874	149.655		129.906	89.3586		179.874	326.076
		181.692	150.8		131.736	94.1769		181.692	330.152
		183.51	152.427		133.563	99.4423		183.51	333.137
		185.33	154.402		135.393	105.07		185.33	334.349
		187.147	156.506		137.22	110.87		187.147	332.281
		188.964	158.642		139.048	116.635		188.964	328.707
		190.782	160.74		140.875	122.096		190.782	324.883
		192.599	163.275		142.701	126.973		192.599	321.596
		194.414	166.122		144.528	131.006		194.414	317.12
		196.232	168.748		146.353	133.968		196.232	309.899
		198.047	171.066		148.18	135.738		198.047	303.337
		199.861	172.739		150.005	136.26		199.861	297.406
		201.678	173.457		151.829	135.596		201.678	294.323
		203.492	173.265		153.654	133.901		203.492	293.144
		205.305	172.403		155.478	131.415		205.305	294.035
		207.119	171.144		157.301	128.428		207.119	295.394
		208.934	169.743		159.126	125.248		208.934	298.04
		210.746	168.036		160.948	122.158		210.746	301.552
		212.558	165.917		162.772	119.351		212.558	304.639
		214.37	163.665		164.593	116.933		214.37	307.531
		216.184	161.379		166.415	115.119		216.184	310.006
		217.995	159.208		168.238	113.953		217.995	316.065
		219.806	157.587		170.058	113.385		219.806	322.5
		221.616	156.317		171.878	113.29		221.616	327.757
		223.428	155.044		173.698	113.482		223.428	328.836
		225.238	153.694		175.52	113.744		225.238	328.613
		227.048	152.53		177.339	113.881		227.048	328.97
		228.857	151.534		179.157	113.734		228.857	331.04
		230.665	150.964		180.978	113.219		230.665	333.717
		232.476	151.119		182.796	112.347		232.476	332.524
		234.284	151.999		184.614	111.182		234.284	327.962
		236.091	153.617		186.431	109.846		236.091	322.022
		237.898	155.789		188.25	108.493		237.898	314.87
		239.705	158.237		190.066	107.281		239.705	306.326
		241.512	161.099		191.883	106.344		241.512	297.343
		243.318	164.18		193.699	105.76		243.318	290.671
		245.126	167.351		195.516	105.558		245.126	285.373
		246.932	170.48		197.331	105.684		246.932	280.79
		248.737	173.6		199.146	106.027		248.737	277.421
		250.541	176.105		200.961	106.424		250.541	274.795
		252.346	178.372		202.777	106.696		252.346	274.305
		254.15	180.607		204.591	106.681		254.15	276.567
		255.954	182.872		206.404	106.243		255.954	281.404
		257.757	184.778		208.217	105.268		257.757	287.652
		259.56	186.478		210.03	103.677		259.56	290.911
		261.365	187.782		211.842	101.44		261.365	293.466
		263.167	188.494		213.656	98.5726		263.167	298.097
		264.969	188.65		215.468	95.1404		264.969	304.167
		266.771	188.145		217.279	91.2299		266.771	310.118
		268.572	186.911		219.09	86.9466		268.572	316.745
		270.373	184.999		220.901	82.4071		270.373	320.207
		272.174	182.245		222.711	77.7255		272.174	321.515
		273.974	179.097		224.521	73.0165		273.974	319.879
		275.774	175.543		226.332	68.3835		275.774	316.245
		277.573	171.879		228.141	63.9425		277.573	311.59
		279.373	168.201		229.95	59.8164		279.373	304.693
		281.171	165.013		231.759	56.1037		281.171	296.904
		282.97	161.983		233.567	52.9076		282.97	286.855
		284.768	158.723		235.374	50.3185		284.768	276.352
		286.566	155.264		237.182	48.4103		286.566	267.205
		288.363	151.903		238.989	47.2531		288.363	259.869
		290.16	148.476		240.796	46.8879		290.16	256.574
		291.957	144.989		242.602	47.3539		291.957	252.777
		293.753	141.576		244.408	48.6494		293.753	249.485
		295.549	138.283		246.216	50.7404		295.549	245.65
		297.345	134.888		248.021	53.5546		297.345	242.405
		299.141	131.529		249.826	57.025		299.141	236.341
		300.933	128.438		251.63	61.0937		300.933	233.409
		302.728	125.764		253.435	65.7098		302.728	230.86
		304.522	123.233		255.239	70.8173		304.522	228.633
		306.316	121.117		257.042	76.3972		306.316	227.311
		308.11	119.187		258.845	82.1367		308.11	227.588
		309.903	117.241		260.648	87.7949		309.903	228.859
		311.696	115.097		262.451	93.1643		311.696	230.977
		313.489	112.89		264.253	98.0564		313.489	237.321
		315.281	111.181		266.054	102.318		315.281	248.851
		317.073	110.054		267.856	105.86		317.073	259.081
		318.862	109.541		269.657	108.625		318.862	267.548
		320.653	109.677		271.456	110.635		320.653	273.545
		322.444	110.63		273.256	111.946		322.444	279.68
		324.235	112.301		275.056	112.66		324.235	284.991
		326.025	114.375		276.856	112.924		326.025	290.977
		327.815	117.171		278.655	112.874		327.815	294.15
		329.602	120.499		280.454	112.651		329.602	295.641
		331.391	123.992		282.253	112.374		331.391	293.489
		333.18	127.577		284.051	112.126		333.18	290.838
		334.968	131.335		285.849	111.966		334.968	287.753
		336.756	134.804		287.646	111.907		336.756	285.263
		338.542	138		289.444	111.938		338.542	283.823
		340.329	141.024		291.24	112.003		340.329	284.275
		342.116	143.886		293.035	112.004		342.116	286.932
		343.903	146.569		294.831	111.831		343.903	288.018
		345.689	148.79		296.627	111.401		345.689	287.098
		347.473	150.395		298.422	110.689		347.473	287.614
		349.259	151.276		300.218	109.729		349.259	288.645
		351.044	151.618		302.012	108.637		351.044	289.794
		352.829	151.328		303.807	107.572		352.829	292.812
		354.611	150.409		305.599	106.477		354.611	295.476
		356.396	149.109		307.393	105.42		356.396	294.272
		358.18	147.214		309.186	104.771		358.18	289.812
		359.961	144.87		310.979	104.786		359.961	286.481
		361.744	142.429		312.772	105.628		361.744	283.99
		363.527	139.875		314.562	107.381		363.527	280.457
		365.31	136.999		316.354	110.035		365.31	278.501
		367.09	134.178		318.146	113.521		367.09	274.746
		368.871	131.406		319.937	117.675		368.871	269.497
		370.653	128.643		321.728	122.317		370.653	262.76
		372.432	125.881		323.516	127.244		372.432	254.997
		374.213	123.197		325.307	132.247		374.213	251.556
		375.993	120.724		327.097	137.111		375.993	248.21
		377.771	118.603		328.886	141.639		377.771	243.793
		379.551	116.968		330.673	145.666		379.551	242.117
		381.328	115.607		332.462	149.113		381.328	241.849
		383.108	114.494		334.251	151.938		383.108	241.421
		384.886	113.613		336.037	154.191		384.886	239.715
		386.663	112.919		337.825	156		386.663	240.772
		388.441	112.65		339.612	157.52		388.441	244.152
		390.218	112.917		341.399	158.952		390.218	247.539
		391.994	113.318		343.184	160.502		391.994	249.479
		393.771	113.925		344.97	162.332		393.771	251.411
		395.545	115.015		346.757	164.482		395.545	249.6
		397.322	116.412		348.54	166.848		397.322	248.363
		399.095	118.089		350.326	169.232		399.095	248.024
		400.871	120.191		352.111	171.316		400.871	247.279
		402.644	122.786		353.893	172.765		402.644	247.929
		404.419	125.787		355.678	173.538		404.419	245.055
		406.194	129.017		357.462	173.466		406.194	241.672
		407.966	132.438		359.243	172.462		407.966	242.926
		409.74	135.979		361.027	170.532		409.74	246.124
		411.512	139.731		362.808	167.779		411.512	251.172
		413.285	143.867		364.59	164.404		413.285	255.08
		415.056	148.56		366.373	160.652		415.056	260.967
		416.828	153.685		368.153	156.853		416.828	264.979
		418.598	158.841		369.934	153.347		418.598	269.488
		420.37	163.593		371.713	150.452		420.37	272.372
		422.14	168.194		373.494	148.412		422.14	276.92
		423.911	172.328		375.275	147.366		423.911	279.261
		425.68	175.649		377.053	147.352		425.68	283.64
		427.448	178.042		378.833	148.307		427.448	289.105
		429.218	179.577		380.611	150.047		429.218	292.741
		430.986	180.193		382.39	152.316		430.986	296.519
		432.756	179.788		384.167	154.798		432.756	297.636
		434.523	178.453		385.945	157.161		434.523	299.221
		436.292	176.445		387.721	159.094		436.292	303.578
		438.058	173.952		389.499	160.371		438.058	307.456
		439.824	171.105		391.274	160.828		439.824	308.37
		441.592	168.063		393.052	160.398		441.592	307.593
		443.357	164.618		394.826	159.109		443.357	308.023
		445.124	160.453		396.603	157.071		445.124	308.222
		446.889	155.733		398.377	154.468		446.889	310.075
		448.654	150.85		400.153	151.498		448.654	311.192
		450.42	146.314		401.926	148.383		450.42	313.453
		452.183	141.974		403.701	145.275		452.183	313.034
		453.947	138.209		405.474	142.299		453.947	316.173
		455.712	135.285		407.248	139.527		455.712	317.521
		457.474	133.489		409.02	136.994		457.474	316.753
		459.237	132.747		410.792	134.673		459.237	314.293
		461.001	132.956		412.565	132.485		461.001	309.145
		462.762	134.117		414.336	130.365		462.762	304.099
		464.524	136.146		416.109	128.244		464.524	299.693
		466.287	138.853		417.879	126.078		466.287	293.051
		468.047	141.919		419.651	123.838		468.047	285.747
		469.808	145.148		421.421	121.527		469.808	281.361
		471.57	148.123		423.19	119.197		471.57	280.54
		473.329	150.92		424.961	116.949		473.329	281.585
		475.089	153.879		426.73	114.882		475.089	282.088
		476.848	157.164		428.498	113.104		476.848	281.159
		478.608	160.635		430.268	111.696		478.608	281.584
		480.367	164.012		432.036	110.715		480.367	282.94
		482.125	167.696		433.803	110.132		482.125	287.306
		483.882	171.504		435.572	109.891		483.882	291.611
		485.641	175.454		437.338	109.86		485.641	297.402
		487.398	179.451		439.105	109.884		487.398	304.424
		489.155	183.725		440.872	109.787		489.155	312.871
		490.911	188.24		442.638	109.399		490.911	319.928
		492.667	192.928		444.403	108.585		492.667	326.318
		494.425	197.765		446.17	107.28		494.425	330.266
		496.18	202.596		447.935	105.51		496.18	333.377
		497.935	207.331		449.699	103.348		497.935	337.521
		499.69	211.876		451.463	100.923		499.69	340.447
		501.444	216.445		453.228	98.4425		501.444	342.199
		503.2	220.871		454.991	96.1338		503.2	340.403
		504.953	224.68		456.754	94.1874		504.953	340.179
		506.706	227.49		458.519	92.7417		506.706	342.141
		508.459	229.238		460.281	91.9053		508.459	343.5
		510.212	229.98		462.043	91.704		510.212	343.962
		511.964	229.29		463.804	92.0969		511.964	344.289
		513.716	227.395		465.565	92.9552		513.716	343.006
		515.468	224.382		467.328	94.0904		515.468	343.768
		517.221	220.247		469.089	95.2977		517.221	341.24
		518.972	214.717		470.849	96.368		518.972	334.083
		520.722	208.032		472.608	97.0958		520.722	328.356
		522.472	200.374		474.368	97.3288		522.472	321.116
		524.222	191.752		476.129	96.9655		524.222	313.093
		525.972	182.531		477.888	96.0007		525.972	307.712
		527.721	173.031		479.646	94.4516		527.721	301.378
		529.47	163.41		481.404	92.4318		529.47	296.297
		531.218	153.604		483.162	90.0963		531.218	288.823
		532.967	143.915		484.919	87.6414		532.967	283.735
		534.714	134.887		486.678	85.2545		534.714	278.362
		536.462	126.733		488.435	83.109		536.462	271.601
		538.209	119.534		490.192	81.3361		538.209	263.677
		539.956	113.325		491.948	80.0469		539.956	258.191
		541.703	108.346		493.703	79.2856		541.703	252.348
		543.449	104.238		495.459	79.0318		543.449	248.155
		545.195	100.649		497.214	79.1929		545.195	242.552
		546.94	97.5688		498.969	79.6926		546.94	238.41
		548.685	95.0678		500.723	80.4116		548.685	238.86
		550.43	92.8015		502.477	81.205		550.43	239.661
		552.175	90.7761		504.231	81.9312		552.175	242.521
		553.919	89.1963		505.986	82.4993		553.919	246.578
		555.663	87.7195		507.739	82.8574		555.663	249.407
		557.406	86.3133		509.492	82.9996		557.406	252.016
		559.149	85.1216		511.244	82.9499		559.149	251.71
		560.892	84.3862		512.996	82.7806		560.892	251.945
		562.635	84.0474		514.748	82.5959		562.635	251.875
		564.377	83.8723		516.499	82.5079		564.377	250.207
		566.119	83.8299		518.25	82.6205		566.119	247.864
		567.86	83.7705		520.001	83.0195		567.86	248.106
		569.599	83.8306		521.751	83.7556		569.599	246.9
		571.34	83.8716		523.501	84.865		571.34	247.972
		573.081	84.2117		525.251	86.3014		573.081	250.814
		574.821	85.2979		527	88.0071		574.821	253.982
		576.561	86.9701		528.749	89.9077		576.561	259.295
		578.3	89.28		530.498	91.9126		578.3	261.818
		580.04	92.6416		532.246	93.9249		580.04	263.666
		581.778	96.7989		533.994	95.8707		581.778	264.794
		583.515	101.523		535.74	97.7648		583.515	266.344
		585.253	107.148		537.487	99.5514		585.253	266.998
		586.991	113.59		539.234	101.213		586.991	265.176
		588.729	120.423		540.981	102.791		588.729	264.658
		590.466	127.367		542.727	104.344		590.466	264.531
		592.201	134.047		544.473	106.004		592.201	263.782
		593.937	140.223		546.219	107.873		593.937	264.439
		595.673	145.925		547.964	110.003		595.673	267.49
		597.409	151.475		549.709	112.4		597.409	269.138
		599.145	156.667		551.454	115.031		599.145	271.432
		600.878	161.731		553.196	117.805		600.878	272.18
		602.613	166.585		554.94	120.578		602.613	270.82
		604.347	170.93		556.684	123.166		604.347	268.666
		606.082	175.149		558.427	125.389		606.082	263.198
		607.813	179.32		560.17	127.08		607.813	260.165
		609.547	183.187		561.913	128.089		609.547	257.754
		611.28	187.068		563.655	128.317		611.28	255.709
		613.013	191.105		565.395	127.726		613.013	252.093
		614.744	194.919		567.137	126.342		614.744	248.211
		616.476	198.138		568.878	124.268		616.476	248.392
		618.208	201.066		570.619	121.642		618.208	247.606
		619.937	203.481		572.36	118.664		619.937	248.729
		621.669	205.66		574.098	115.588		621.669	252.409
		623.4	207.746		575.838	112.653		623.4	256.184
		625.128	209.505		577.578	110.076		625.128	257.77
		626.858	210.684		579.317	108.06		626.858	261.572
		628.588	211.19		581.054	106.77		628.588	264.308
		630.316	210.723		582.792	106.176		630.316	266.847
		632.045	209.361		584.531	106.213		632.045	269.318
		633.774	207.277		586.269	106.769		633.774	270.596
		635.501	204.187		588.004	107.688		635.501	274.489
		637.229	199.961		589.742	108.835		637.229	276.833
		638.957	194.779		591.479	110.059		638.957	279.566
		640.683	188.457		593.215	111.216		640.683	279.059
		642.41	181.005		594.95	112.201		642.41	279.5
		644.135	172.868		596.686	112.962		644.135	281.153
		645.862	164.678		598.422	113.467		645.862	279.156
		647.586	156.46		600.155	113.689		647.586	280.116
		649.312	148.772		601.89	113.625		649.312	281.983
		651.037	141.742		603.625	113.289		651.037	281.482
		652.761	135.481		605.357	112.688		652.761	279.198
		654.486	130.25		607.091	111.805		654.486	278.251
		656.208	126.046		608.825	110.64		656.208	274.425
		657.933	123.192		610.556	109.205		657.933	271.934
		659.655	121.811		612.289	107.498		659.655	269.1
		661.378	121.713		614.02	105.527		661.378	267.109
		663.1	122.55		615.752	103.305		663.1	268.478
		664.823	124.216		617.484	100.889		664.823	269.407
		666.544	126.636		619.214	98.3801		666.544	272.635
		668.266	129.582		620.945	95.845		668.266	274.001
		669.986	133.202		622.674	93.4203		669.986	277.559
		671.708	137.384		624.405	91.2669		671.708	280.653
		673.427	141.628		626.135	89.5346		673.427	282.282
		675.148	145.7		627.863	88.3442		675.148	286.023
		676.867	149.483		629.593	87.7497		676.867	287.813
		678.587	152.674		631.321	87.7673		678.587	285.521
		680.305	155.138		633.05	88.347		680.305	281.591
		682.023	156.973		634.776	89.3924		682.023	280.065
		683.743	158.108		636.505	90.7579		683.743	280.39
		685.46	158.901		638.231	92.2534		685.46	283.065
		687.179	158.971		639.959	93.6884		687.179	287.556
		688.895	158.327		641.684	94.9202		688.895	292.641
		690.613	157.016		643.411	95.8619		690.613	299.069
		692.329	155.27		645.136	96.4814		692.329	304.947
		694.044	153.375		646.862	96.829		694.044	310.824
		695.762	151.621		648.586	97.0126		695.762	314.78
		697.476	150.226		650.312	97.1425		697.476	317.905
		699.191	148.812		652.036	97.3168		699.191	319.464
		700.907	147.291		653.761	97.6426		700.907	319.341
		702.621	145.955		655.484	98.1925		702.621	318.003
		704.335	144.722		657.208	98.9827		704.335	315.58
		706.05	143.687		658.93	99.9935		706.05	311.743
		707.763	142.892		660.654	101.191		707.763	307.824
		709.475	142.351		662.376	102.526		709.475	306.259
		711.189	141.948		664.097	103.932		711.189	304.073
		712.901	141.879		665.82	105.322		712.901	300.271
		714.613	141.694		667.54	106.675		714.613	297.452
		716.326	141.678		669.262	108		716.326	292.513
		718.037	141.816		670.982	109.301		718.037	290.083
		719.748	142.159		672.702	110.585		719.748	287.224
		721.458	142.858		674.423	111.859		721.458	284.006
		723.17	143.852		676.142	113.121		723.17	282.048
		724.88	144.718		677.86	114.371		724.88	279.579
		726.589	145.226		679.581	115.592		726.589	278.378
		728.298	145.569		681.299	116.753		728.298	277.132
		730.009	145.849		683.016	117.775		730.009	276.557
		731.717	145.924		684.735	118.547		731.717	276.066
		733.425	145.712		686.452	118.985		733.425	273.335
		735.133	145.277		688.169	119.045		735.133	272.3
		736.842	144.747		689.887	118.747		736.842	273.608
		738.549	144.271		691.603	118.196		738.549	275.399
		740.256	143.808		693.319	117.576		740.256	279.095
		741.962	143.06		695.036	117.085		741.962	286.776
		743.668	142.152		696.751	116.945		743.668	296.294
		745.374	141.014		698.466	117.344		745.374	306.185
		747.082	139.681		700.18	118.388		747.082	314.834
		748.787	138.135		701.896	120.079		748.787	322.439
		750.491	136.181		703.61	122.317		750.491	328.882
		752.196	133.639		705.323	124.908		752.196	331.165
		753.9	130.735		707.036	127.585		753.9	326.944
		755.604	127.529		708.751	130.039		755.604	317.084
		757.307	124.227		710.463	131.975		757.307	304.344
		759.013	121.029		712.175	133.161		759.013	290.355
		760.715	118.243		713.887	133.452		760.715	278.048
		762.418	116.304		715.598	132.804		762.418	270.835
		764.12	115.093		717.311	131.246		764.12	265.457
		765.822	114.394		719.022	128.914		765.822	263.544
		767.524	113.924		720.732	125.993		767.524	264.025
		769.225	113.866		722.443	122.735		769.225	270.787
		770.926	114.32		724.152	119.394		770.926	278.062
		772.627	115.449		725.862	116.238		772.627	285.105
		774.327	117.133		727.571	113.468		774.327	294.191
		776.027	119.387		729.282	111.217		776.027	302.285
		777.727	122.215		730.99	109.549		777.727	309.402
		779.426	125.65		732.698	108.46		779.426	312.135
		781.125	129.769		734.406	107.882		781.125	310.689
		782.824	134.702		736.114	107.728		782.824	311.22
		784.522	140.698		737.821	107.913		784.522	312.012
		786.22	147.634		739.528	108.352		786.22	314.492
		787.918	155.218		741.234	109.002		787.918	317.011
		789.615	163.159		742.941	109.829		789.615	317.742
		791.312	170.847		744.648	110.84		791.312	317.477
		793.009	178.21		746.354	112.063		793.009	318.829
		794.705	185.224		748.059	113.531		794.705	320.396
		796.402	192.136		749.764	115.268		796.402	323.701
		798.097	198.658		751.469	117.277		798.097	323.54
		799.793	204.866		753.173	119.525		799.793	324.765
		801.488	210.685		754.877	121.963		801.488	324.727
		803.183	216.2		756.581	124.512		803.183	324.059
		804.877	221.268		758.284	127.067		804.877	324.216
		806.572	225.954		759.987	129.533		806.572	323.206
		808.264	230.263		761.69	131.813		808.264	324.849
		809.957	234.314		763.392	133.861		809.957	327.897
		811.65	237.878		765.094	135.644		811.65	330.124
		813.343	240.879		766.796	137.194		813.343	333.775
		815.036	243.243		768.497	138.56		815.036	336.142
		816.728	245.04		770.198	139.844		816.728	337.246
		818.42	246.215		771.899	141.146		818.42	340.484
		820.11	247.154		773.6	142.572		820.11	343.784
		821.801	248.044		775.3	144.184		821.801	346.961
		823.492	249.094		776.998	146.016		823.492	349.179
		825.183	250.204		778.697	148.017		825.183	351.926
		826.873	251.529		780.396	150.098		826.873	354.901
		828.564	252.886		782.095	152.126		828.564	355.703
		830.251	254.116		783.794	153.934		830.251	359.195
		831.941	255.327		785.492	155.356		831.941	363.924
		833.63	256.839		787.19	156.238		833.63	369.16
		835.319	258.595		788.887	156.501		835.319	376.962
		837.005	260.796		790.584	156.135		837.005	382.828
		838.693	263.55		792.279	155.198		838.693	389.196
		840.381	267.222		793.976	153.826		840.381	394.881
		842.069	271.69		795.672	152.23		842.069	399.55
		843.754	277.137		797.368	150.643		843.754	402.411
		845.441	283.814		799.064	149.314		845.441	407.902
		847.128	291.993		800.759	148.447		847.128	412.023
		848.814	301.592		802.454	148.175		848.814	416.449
		850.498	312.385		804.147	148.539		850.498	418.527
		852.183	324.089		805.841	149.496		852.183	418.472
		853.869	336.545		807.535	150.908		853.869	415.067
		855.552	349.513		809.229	152.555		855.552	411.497
		857.236	363.038		810.92	154.207		857.236	409.934
		858.921	377.147		812.613	155.621		858.921	405.855
		860.603	391.67		814.306	156.596		860.603	401.479
		862.287	406.267		815.999	157.014		862.287	395.898
		863.97	420.833		817.691	156.845		863.97	387.84
		865.651	434.955		819.38	156.165		865.651	380.822
		867.334	448.385		821.072	155.128		867.334	373.529
		869.016	460.601		822.763	153.917		869.016	369.012
		870.697	471.697		824.452	152.738		870.697	365.845
		872.379	481.442		826.143	151.749		872.379	366.829
		874.06	489.408		827.833	151.048		874.06	366.961
		875.739	495.466		829.523	150.654		875.739	368.902
		877.42	499.534		831.21	150.497		877.42	371.166
		879.099	501.878		832.9	150.431		879.099	373.827
		880.779	502.783		834.589	150.272		880.779	378.55
		882.457	502.631		836.275	149.809		882.457	386.199
		884.137	501.743		837.963	148.865		884.137	394.879
		885.816	500.473		839.651	147.33		885.816	404.601
		887.493	499.121		841.337	145.159		887.493	417.64
		889.172	497.609		843.025	142.398		889.172	428.6
		890.848	496.127		844.712	139.187		890.848	438.772
		892.526	494.805		846.396	135.736		892.526	449.774
		894.202	493.892		848.083	132.287		894.202	461.966
		895.879	493.435		849.767	129.149		895.879	475.881
		897.555	493.655		851.453	126.579		897.555	487.138
		899.231	494.275		853.138	124.801		899.231	496.797
		900.906	495.308		854.821	123.973		900.906	505.312
		902.582	497.074		856.506	124.148		902.582	514.473
		904.256	499.401		858.189	125.267		904.256	520.309
		905.932	502.464		859.873	127.194		905.932	523.622
		907.605	505.987		861.555	129.702		907.605	526.843
		909.278	509.938		863.238	132.546		909.278	527.188
		910.952	513.992		864.922	135.464		910.952	527.836
		912.625	518.036		866.602	138.226		912.625	527.589
		914.299	521.726		868.285	140.669		914.299	523.234
		915.971	524.625		869.965	142.699		915.971	515.078
		917.644	526.973		871.647	144.34		917.644	508.472
		919.315	528.702		873.327	145.693		919.315	504.356
		920.986	529.851		875.008	146.897		920.986	500.302
		922.658	530.273		876.688	148.105		922.658	494.852
		924.328	530.039		878.368	149.498		924.328	487.72
		925.998	529.279		880.047	151.205		925.998	482.011
		927.67	528.439		881.727	153.339		927.67	479.866
		929.339	527.754		883.405	155.921		929.339	477.59
		931.01	527.026		885.082	158.897		931.01	473.797
		932.678	526.51		886.761	162.15		932.678	472.973
		934.347	526.221		888.438	165.493		934.347	474.98
		936.017	526.432		890.117	168.709		936.017	475.462
		937.684	526.944		891.793	171.552		937.684	479.359
		939.352	527.945		893.471	173.85		939.352	481.091
		941.019	529.182		895.146	175.436		941.019	483.621
		942.687	530.739		896.822	176.237		942.687	488.689
		944.354	532.909		898.499	176.266		944.354	496.061
		946.02	535.461		900.173	175.608		946.02	503.952
		947.688	538.534		901.85	174.419		947.688	509.681
		949.353	541.82		903.524	172.932		949.353	516.422
		951.018	545.665		905.197	171.383		951.018	525.392
		952.683	550.158		906.873	170.005		952.683	535.526
		954.349	555.253		908.546	168.982		954.349	546.634
		956.014	560.699		910.219	168.437		956.014	554.689
		957.678	566.373		911.893	168.385		957.678	563.199
		959.341	572.545		913.565	168.795		959.341	574.577
		961.005	579.254		915.237	169.607		961.005	584.328
		962.669	586.179		916.911	170.71		962.669	590.127
		964.332	593.009		918.582	171.956		964.332	598.297
		965.995	599.962		920.253	173.245		965.995	605.517
		967.657	606.851		921.923	174.556		967.657	612.397
		969.318	614.021		923.596	175.902		969.318	620.18
		970.982	621.693		925.266	177.386		970.982	627.829
		972.643	629.72		926.935	179.115		972.643	635.226
		974.304	638.307		928.605	181.248		974.304	641.447
		975.964	647.419		930.276	183.947		975.964	648.703
		977.624	657.404		931.944	187.355		977.624	655.569
		979.284	667.957		933.613	191.559		979.284	659.867
		980.944	678.972		935.281	196.574		980.944	661.726
		982.605	690.378		936.951	202.385		982.605	661.412
		984.264	702.166		938.618	208.814		984.264	661.684
		985.923	714.218		940.285	215.657		985.923	660.115
		987.581	726.362		941.952	222.655		987.581	654.114
		989.239	738.285		943.619	229.527		989.239	649.214
		990.897	750.413		945.287	236.031		990.897	649.722
		992.554	762.658		946.953	241.985		992.554	648.81
		994.211	774.997		948.618	247.292		994.211	649.76
		995.868	787.655		950.284	251.986		995.868	655.065
		997.525	800.642		951.949	256.178		997.525	660.652
		999.181	813.616		953.613	260.083		999.181	667.722
		1000.84	826.796		955.278	263.957		1000.84	676.328
		1002.49	839.977		956.944	268.111		1002.49	688.787
		1004.15	853.306		958.608	272.847		1004.15	702.367
		1005.8	866.465		960.271	278.374		1005.8	715.375
		1007.46	879.641		961.934	284.811		1007.46	727.241
		1009.11	892.746		963.597	292.168		1009.11	739.612
		1010.77	905.857		965.259	300.341		1010.77	750.523
		1012.42	918.614		966.922	309.122		1012.42	758.498
		1014.07	931.356		968.583	318.239		1014.07	768.44
		1015.73	944.01		970.245	327.389		1015.73	779.884
		1017.38	956.653		971.906	336.301		1017.38	792.56
		1019.03	968.982		973.567	344.756		1019.03	801.201
		1020.68	981.709		975.228	352.633		1020.68	813.527
		1022.34	994.901		976.888	359.879		1022.34	825.573
		1023.99	1008.37		978.548	366.582		1023.99	835.023
		1025.64	1021.98		980.208	372.949		1025.64	843.317
		1027.29	1036.02		981.867	379.183		1027.29	853.896
		1028.94	1050.41		983.527	385.545		1028.94	865.939
		1030.59	1065.14		985.185	392.282		1030.59	874.646
		1032.24	1080.11		986.844	399.591		1032.24	882.642
		1033.89	1095.33		988.502	407.593		1033.89	891.433
		1035.54	1110.8		990.16	416.316		1035.54	902.293
		1037.19	1126.3		991.818	425.662		1037.19	914.961
		1038.84	1141.72		993.475	435.462		1038.84	931.037
		1040.48	1157.36		995.132	445.493		1040.48	951.995
		1042.13	1173.12		996.788	455.495		1042.13	972.601
		1043.78	1189.18		998.445	465.228		1043.78	996.951
		1045.43	1205.54		1000.1	474.516		1045.43	1021.43
		1047.07	1222.5		1001.76	483.333		1047.07	1047.71
		1048.72	1239.55		1003.41	491.606		1048.72	1069.61
		1050.36	1256.36		1005.07	499.591		1050.36	1089.47
		1052.01	1273		1006.72	507.399		1052.01	1110.69
		1053.66	1289.32		1008.37	515.361		1053.66	1133.22
		1055.3	1305.12		1010.03	523.822		1055.3	1150.59
		1056.95	1320.36		1011.68	532.946		1056.95	1162.51
		1058.59	1334.95		1013.34	543.065		1058.59	1175.26
		1060.24	1349.13		1014.99	554.187		1060.24	1188.43
		1061.88	1362.74		1016.64	566.39		1061.88	1200.71
		1063.52	1375.94		1018.29	579.604		1063.52	1213.96
		1065.17	1389.04		1019.95	593.74		1065.17	1226.37
		1066.81	1402.39		1021.6	608.434		1066.81	1240.86
		1068.45	1415.79		1023.25	623.537		1068.45	1254.36
		1070.1	1429.6		1024.9	638.751		1070.1	1268.24
		1071.74	1443.47		1026.55	653.852		1071.74	1280
		1073.38	1457.44		1028.2	668.663		1073.38	1289.99
		1075.02	1471.03		1029.85	683.077		1075.02	1300.32
		1076.66	1484.35		1031.5	697.089		1076.66	1314.65
		1078.3	1497.66		1033.15	710.773		1078.3	1331.88
		1079.94	1511.01		1034.8	724.255		1079.94	1345.58
		1081.58	1524.6		1036.45	737.766		1081.58	1356.99
		1083.22	1538.57		1038.1	751.56		1083.22	1371.41
		1084.86	1553.21		1039.75	765.899		1084.86	1391.68
		1086.5	1568.52		1041.39	780.906		1086.5	1412.45
		1088.14	1584.56		1043.04	796.98		1088.14	1433.51
		1089.78	1601.61		1044.69	814.151		1089.78	1457.21
		1091.42	1619.64		1046.33	832.342		1091.42	1482.85
		1093.06	1638.64		1047.98	851.774		1093.06	1510.38
		1094.69	1658.16		1049.63	872.233		1094.69	1535.78
		1096.33	1678.61		1051.27	893.443		1096.33	1561.33
		1097.97	1699.58		1052.92	915.447		1097.97	1587.09
		1099.61	1721.21		1054.56	937.75		1099.61	1614.02
		1101.24	1743.05		1056.21	960.358		1101.24	1640.08
		1102.88	1765.89		1057.85	982.724		1102.88	1663.92
		1104.51	1789.9		1059.5	1004.83		1104.51	1684.99
		1106.15	1815.29		1061.14	1026.16		1106.15	1703.79
		1107.78	1841.75		1062.78	1046.66		1107.78	1723.55
		1109.42	1869.66		1064.43	1066.31		1109.42	1746.23
		1111.05	1898.59		1066.07	1084.83		1111.05	1769.25
		1112.69	1928.64		1067.71	1102.36		1112.69	1789.47
		1114.32	1959.38		1069.36	1119.12		1114.32	1808.8
		1115.96	1991.2		1071	1135.13		1115.96	1828.64
		1117.59	2023.18		1072.64	1150.82		1117.59	1847.75
		1119.22	2055.55		1074.28	1166.54		1119.22	1864.42
		1120.85	2088.37		1075.92	1182.71		1120.85	1882.63
		1122.49	2121.77		1077.56	1199.64		1122.49	1899.74
		1124.12	2155.03		1079.2	1217.67		1124.12	1916.51
		1125.75	2188.49		1080.84	1237.1		1125.75	1934.68
		1127.38	2222.09		1082.48	1258.07		1127.38	1952.61
		1129.01	2256.48		1084.12	1280.53		1129.01	1972.08
		1130.64	2291.52		1085.76	1304.23		1130.64	1993.06
		1132.27	2326.6		1087.4	1328.77		1132.27	2016.93
		1133.9	2361.59		1089.04	1353.57		1133.9	2040.14
		1135.53	2396.55		1090.68	1378.04		1135.53	2067.7
		1137.16	2431.36		1092.32	1401.48		1137.16	2096.12
		1138.79	2465.74		1093.95	1423.16		1138.79	2124.65
		1140.42	2500.08		1095.59	1442.82		1140.42	2156.03
		1142.05	2534.37		1097.23	1460.05		1142.05	2188.53
		1143.68	2568.27		1098.86	1474.72		1143.68	2222.88
		1145.3	2602.24		1100.5	1487.2		1145.3	2257.89
		1146.93	2636.56		1102.14	1497.81		1146.93	2293.92
		1148.56	2670.85		1103.77	1507.14		1148.56	2324.21
		1150.19	2705.21		1105.41	1516.09		1150.19	2356.09
		1151.81	2739.53		1107.04	1525.34		1151.81	2388.68
		1153.44	2774.31		1108.68	1535.83		1153.44	2420.34
		1155.06	2809.45		1110.31	1548.08		1155.06	2448.59
		1156.69	2844.79		1111.95	1562.77		1156.69	2475.53
		1158.31	2879.62		1113.58	1579.97		1158.31	2506.07
		1159.94	2914.69		1115.21	1599.78		1159.94	2533.61
		1161.57	2949.94		1116.85	1622.12		1161.57	2561.78
		1163.19	2985.03		1118.48	1646.28		1163.19	2590.39
		1164.81	3020.11		1120.11	1671.73		1164.81	2618.47
		1166.44	3055.54		1121.74	1697.83		1166.44	2648.55
		1168.06	3090.3		1123.38	1724.16		1168.06	2676
		1169.68	3124.68		1125.01	1749.88		1169.68	2704.13
		1171.31	3159.33		1126.64	1774.76		1171.31	2730.74
		1172.93	3193.21		1128.27	1798.57		1172.93	2752.34
		1174.55	3226.68		1129.9	1821.27		1174.55	2773.27
		1176.17	3259.85		1131.53	1843.04		1176.17	2798.14
		1177.79	3292.83		1133.16	1864.23		1177.79	2822.28
		1179.42	3326.34		1134.79	1885.3		1179.42	2844.49
		1181.04	3360.32		1136.42	1906.74		1181.04	2866.32
		1182.66	3394.7		1138.05	1929.05		1182.66	2891.52
		1184.28	3429.84		1139.68	1952.71		1184.28	2921.65
		1185.9	3466.06		1141.31	1978.07		1185.9	2944.86
		1187.52	3503.25		1142.93	2005.18		1187.52	2970.9
		1189.14	3541.15		1144.56	2034.41		1189.14	3000.69
		1190.76	3579.82		1146.19	2065.48		1190.76	3027.28
		1192.37	3618.88		1147.82	2098.06		1192.37	3056.52
		1193.99	3658.92		1149.44	2131.54		1193.99	3082.47
		1195.61	3700.08		1151.07	2165.78		1195.61	3111.03
		1197.23	3742.3		1152.69	2199.8		1197.23	3140.29
		1198.85	3785.5		1154.32	2233.45		1198.85	3171.63
		1200.46	3830.09		1155.95	2266.04		1200.46	3207.76
		1202.08	3876.72		1157.57	2297.05		1202.08	3246.27
		1203.7	3925.25		1159.2	2326.68		1203.7	3284.54
		1205.31	3975.57		1160.82	2354.6		1205.31	3326.5
		1206.93	4027.84		1162.45	2381.34		1206.93	3371.73
		1208.54	4081.06		1164.07	2406.95		1208.54	3417.82
		1210.16	4135.85		1165.69	2432.11		1210.16	3463.91
		1211.78	4191.15		1167.32	2457.57		1211.78	3507.47
		1213.39	4246.65		1168.94	2483.61		1213.39	3560.82
		1215	4302.87		1170.56	2510.91		1215	3616.39
		1216.62	4360.46		1172.19	2540.09		1216.62	3673.99
		1218.23	4418.47		1173.81	2571.11		1218.23	3736.29
		1219.85	4478.06		1175.43	2604.32		1219.85	3797.83
		1221.46	4538.52		1177.05	2639.67		1221.46	3861.68
		1223.07	4600.24		1178.67	2676.96		1223.07	3927.9
		1224.68	4663.32		1180.29	2715.88		1224.68	3994.15
		1226.3	4728		1181.91	2756.01		1226.3	4058.4
		1227.91	4792.71		1183.53	2796.92		1227.91	4122.8
		1229.52	4857.5		1185.15	2838.18		1229.52	4182.72
		1231.13	4922.32		1186.77	2879.45		1231.13	4244.16
		1232.74	4986.9		1188.39	2920.46		1232.74	4296.28
		1234.35	5051.04		1190.01	2961.11		1234.35	4343.8
		1235.96	5114.59		1191.63	3001.47		1235.96	4388.67
		1237.57	5177.95		1193.25	3041.69		1237.57	4434.39
		1239.18	5242.34		1194.87	3082.04		1239.18	4482.34
		1240.79	5307.81		1196.48	3122.53		1240.79	4526.22
		1242.4	5374.17		1198.1	3163.98		1242.4	4571.63
		1244.01	5441.62		1199.72	3206.35		1244.01	4617.75
		1245.62	5510.79		1201.33	3249.55		1245.62	4663.28
		1247.23	5581.42		1202.95	3294.17		1247.23	4707.73
		1248.83	5652.98		1204.57	3339.88		1248.83	4753.78
		1250.44	5726.3		1206.18	3386.27		1250.44	4798.33
		1252.05	5801.02		1207.8	3433.73		1252.05	4844.41
		1253.65	5876.53		1209.41	3481.44		1253.65	4889.62
		1255.26	5954.06		1211.03	3529.76		1255.26	4932.82
		1256.87	6033.54		1212.64	3577.86		1256.87	4980.9
		1258.47	6113.98		1214.26	3626.22		1258.47	5024.61
		1260.08	6196.39		1215.87	3674.22		1260.08	5077.06
		1261.68	6280.09		1217.49	3722.63		1261.68	5134.43
		1263.29	6366.42		1219.1	3771.13		1263.29	5196.69
		1264.9	6454.09		1220.71	3820.38		1264.9	5265.63
		1266.5	6541.56		1222.33	3871.23		1266.5	5334.12
		1268.1	6629.37		1223.94	3923.53		1268.1	5405.35
		1269.71	6718.01		1225.55	3978.11		1269.71	5471.9
		1271.31	6806.13		1227.16	4035.4		1271.31	5534.85
		1272.91	6893.7		1228.77	4095.6		1272.91	5593.01
		1274.52	6981.39		1230.38	4158.8		1274.52	5650.75
		1276.12	7068.04		1231.99	4224.9		1276.12	5708.94
		1277.72	7154.48		1233.6	4293.61		1277.72	5768.83
		1279.32	7240.37		1235.22	4364.92		1279.32	5827.83
		1280.93	7326.18		1236.83	4437.37		1280.93	5889.1
		1282.53	7410.92		1238.44	4510.74		1282.53	5949.86
		1284.13	7494.33		1240.04	4583.98		1284.13	6012.48
		1285.73	7576.96		1241.65	4657.45		1285.73	6083.94
		1287.33	7658.48		1243.26	4730.4		1287.33	6152.52
		1288.93	7738.17		1244.87	4802.65		1288.93	6217.78
		1290.53	7815.35		1246.48	4874.29		1290.53	6283.6
		1292.13	7890.3		1248.09	4945.62		1292.13	6338.54
		1293.73	7963.09		1249.69	5016.62		1293.73	6391.8
		1295.33	8033.05		1251.3	5088.78		1295.33	6440.33
		1296.93	8100.38		1252.91	5162.25		1296.93	6491.87
		1298.52	8164.41		1254.51	5237.1		1298.52	6542.93
		1300.12	8226.16		1256.12	5314.78		1300.12	6593.8
		1301.72	8285.15		1257.73	5395.08		1301.72	6646.43
		1303.32	8341.44		1259.33	5477.56		1303.32	6698.99
		1304.91	8394.12		1260.94	5563.04		1304.91	6749.04
		1306.51	8443.65		1262.54	5650.04		1306.51	6792.68
		1308.11	8490.05		1264.15	5738.98		1308.11	6832.75
		1309.7	8532.65		1265.75	5828.07		1309.7	6875.58
		1311.3	8572.91		1267.36	5917.68		1311.3	6911.12
		1312.89	8609.94		1268.96	6006.04		1312.89	6934.9
		1314.49	8644.25		1270.56	6093.11		1314.49	6955.39
		1316.08	8675.88		1272.17	6179.13		1316.08	6977.06
		1317.68	8705.5		1273.77	6262.98		1317.68	6996.26
		1319.27	8732.92		1275.37	6345.41		1319.27	7020.92
		1320.87	8758.4		1276.97	6426.84		1320.87	7045.71
		1322.46	8782.24		1278.57	6507.83		1322.46	7071.48
		1324.05	8804.29		1280.18	6589.64		1324.05	7096.42
		1325.65	8824.95		1281.78	6671.94		1325.65	7118.7
		1327.24	8843.44		1283.38	6755.92		1327.24	7145.82
		1328.83	8859.57		1284.98	6842.06		1328.83	7175.89
		1330.42	8873		1286.58	6930.6		1330.42	7201.96
		1332.01	8883.62		1288.18	7021.53		1332.01	7220.54
		1333.61	8892.13		1289.78	7114.53		1333.61	7240.26
		1335.2	8897.94		1291.38	7208.93		1335.2	7259.24
		1336.79	8901.92		1292.98	7303.91		1336.79	7269.33
		1338.38	8903.61		1294.58	7398.51		1338.38	7277.16
		1339.97	8902.9		1296.17	7491.37		1339.97	7284.4
		1341.56	8899.89		1297.77	7582.37		1341.56	7291.18
		1343.15	8894.87		1299.37	7670.05		1343.15	7294.06
		1344.74	8888.12		1300.97	7753.81		1344.74	7295.96
		1346.33	8879.39		1302.57	7833.4		1346.33	7292.14
		1347.92	8869.2		1304.16	7908.4		1347.92	7289.68
		1349.51	8857.41		1305.76	7980.07		1349.51	7285.73
		1351.09	8844.52		1307.35	8048.05		1351.09	7279.77
		1352.68	8829.79		1308.95	8113.86		1352.68	7278.55
		1354.27	8814.32		1310.55	8177.67		1354.27	7276.1
		1355.86	8798.04		1312.14	8239.58		1355.86	7264.03
		1357.44	8781.28		1313.74	8300.81		1357.44	7246.44
		1359.03	8764.22		1315.33	8360.75		1359.03	7231.6
		1360.62	8746.67		1316.93	8420.09		1360.62	7216.32
		1362.2	8729		1318.52	8477.77		1362.2	7198.93
		1363.79	8709.97		1320.11	8533.62		1363.79	7181.77
		1365.37	8689.5		1321.71	8587.33		1365.37	7168.15
		1366.96	8667.68		1323.3	8637.59		1366.96	7156.13
		1368.54	8645.08		1324.89	8684		1368.54	7144.56
		1370.13	8621.06		1326.49	8726.25		1370.13	7134.41
		1371.71	8596.07		1328.08	8763.36		1371.71	7119.37
		1373.3	8570.11		1329.67	8795.43		1373.3	7110.08
		1374.88	8542.93		1331.26	8822.45		1374.88	7094.79
		1376.46	8514.58		1332.86	8844.78		1376.46	7077.83
		1378.05	8484.53		1334.45	8862.56		1378.05	7059.9
		1379.63	8453.73		1336.04	8876.64		1379.63	7033.74
		1381.21	8420.82		1337.63	8887.67		1381.21	6997.61
		1382.79	8386.19		1339.22	8895.87		1382.79	6961.68
		1384.38	8350.05		1340.81	8901.58		1384.38	6929.16
		1385.96	8312.97		1342.4	8905.11		1385.96	6896.22
		1387.54	8274.97		1343.99	8906.68		1387.54	6861.29
		1389.12	8235.98		1345.58	8906.46		1389.12	6827.04
		1390.7	8196.85		1347.16	8904.62		1390.7	6795.75
		1392.28	8158.24		1348.75	8901.22		1392.28	6762.74
		1393.86	8120.26		1350.34	8896.3		1393.86	6730.48
		1395.44	8082.69		1351.93	8889.85		1395.44	6696.79
		1397.02	8045.86		1353.52	8881.82		1397.02	6660.96
		1398.6	8009.34		1355.1	8872.26		1398.6	6629.32
		1400.18	7972.85		1356.69	8861.03		1400.18	6591.06
		1401.76	7936.7		1358.28	8848.13		1401.76	6553.78
		1403.33	7900.38		1359.86	8833.56		1403.33	6512.66
		1404.91	7863.09		1361.45	8816.96		1404.91	6466.98
		1406.49	7824.8		1363.03	8798.42		1406.49	6420.77
		1408.07	7786.3		1364.62	8777.53		1408.07	6381.15
		1409.64	7748.22		1366.2	8754.39		1409.64	6342.54
		1411.22	7709.8		1367.79	8728.5		1411.22	6304.39
		1412.8	7671.07		1369.37	8700.19		1412.8	6262.44
		1414.37	7631.68		1370.96	8669.18		1414.37	6223.13
		1415.95	7591.51		1372.54	8636.07		1415.95	6185.25
		1417.52	7550.78		1374.13	8600.76		1417.52	6149.15
		1419.1	7508.61		1375.71	8564.16		1419.1	6113.27
		1420.67	7465.34		1377.29	8526.67		1420.67	6076.59
		1422.25	7420.83		1378.87	8488.9		1422.25	6040.4
		1423.82	7375.69		1380.46	8451.16		1423.82	6004.36
		1425.39	7329.97		1382.04	8414.34		1425.39	5966.08
		1426.97	7283.74		1383.62	8378.52		1426.97	5926.71
		1428.54	7237.88		1385.2	8343.77		1428.54	5882.59
		1430.12	7192.7		1386.78	8310.04		1430.12	5841.84
		1431.69	7150.03		1388.36	8277.06		1431.69	5802.41
		1433.26	7110.04		1389.94	8244.39		1433.26	5768.21
		1434.83	7073.18		1391.52	8211.54		1434.83	5729.58
		1436.4	7038.68		1393.1	8177.98		1436.4	5695.49
		1437.98	7006.16		1394.68	8143.22		1437.98	5660.21
		1439.55	6976.19		1396.26	8106.97		1439.55	5630.04
		1441.12	6949.14		1397.84	8069.16		1441.12	5603.64
		1442.69	6924.43		1399.42	8029.85		1442.69	5580.26
		1444.26	6901.92		1401	7989.35		1444.26	5553.88
		1445.83	6881.8		1402.58	7948.05		1445.83	5528.7
		1447.4	6864.26		1404.15	7906.56		1447.4	5506.79
		1448.97	6848.61		1405.73	7865.25		1448.97	5486.1
		1450.54	6834.44		1407.31	7825.07		1450.54	5470.04
		1452.11	6821.46		1408.89	7786.55		1452.11	5455.59
		1453.67	6809.35		1410.46	7750.28		1453.67	5441.62
		1455.24	6797.71		1412.04	7715.89		1455.24	5434.49
		1456.81	6786.28		1413.61	7683.65		1456.81	5426.77
		1458.38	6774.03		1415.19	7652.64		1458.38	5421.51
		1459.95	6760.79		1416.77	7622.54		1459.95	5413.53
		1461.51	6745.88		1418.34	7592.88		1461.51	5411.33
		1463.08	6729.62		1419.92	7562.57		1463.08	5407.06
		1464.65	6712.65		1421.49	7531.46		1464.65	5401.62
		1466.21	6695.23		1423.06	7498.89		1466.21	5398.54
		1467.78	6677.19		1424.64	7464.43		1467.78	5393.54
		1469.34	6659.42		1426.21	7428.5		1469.34	5388.74
		1470.91	6642.02		1427.79	7390.89		1470.91	5388.44
		1472.47	6625.2		1429.36	7352.43		1472.47	5391.88
		1474.04	6608.69		1430.93	7313.39		1474.04	5395.33
		1475.6	6593.14		1432.5	7274.31		1475.6	5399.49
		1477.17	6578.47		1434.08	7235.48		1477.17	5401.01
		1478.73	6565.17		1435.65	7197.84		1478.73	5403.07
		1480.29	6553.62		1437.22	7161.56		1480.29	5408.81
		1481.86	6543.84		1438.79	7126.86		1481.86	5415.64
		1483.42	6536.22		1440.36	7093.75		1483.42	5422.41
		1484.98	6531.11		1441.93	7062.1		1484.98	5428.7
		1486.55	6528.49		1443.5	7031.55		1486.55	5435.64
		1488.11	6528.97		1445.07	7001.64		1488.11	5442.34
		1489.67	6532.41		1446.64	6972.33		1489.67	5448.82
		1491.23	6538.37		1448.21	6943.46		1491.23	5460.19
		1492.79	6546.57		1449.78	6914.87		1492.79	5472.02
		1494.35	6556.65		1451.35	6886.52		1494.35	5485.4
		1495.91	6568.22		1452.92	6858.38		1495.91	5496.71
		1497.47	6581.34		1454.48	6830.71		1497.47	5504.12
		1499.03	6596.01		1456.05	6803.26		1499.03	5511.69
		1500.59	6612.01		1457.62	6776.4		1500.59	5519.71
		1502.15	6628.96		1459.19	6750.35		1502.15	5531.08
		1503.71	6647.18		1460.75	6725.46		1503.71	5546.57
		1505.27	6666.64		1462.32	6701.65		1505.27	5565.18
		1506.83	6687.17		1463.89	6679.28		1506.83	5588.47
		1508.39	6708.8		1465.45	6658.69		1508.39	5608.96
		1509.94	6730.89		1467.02	6639.78		1509.94	5634.67
		1511.5	6753.8		1468.58	6622.99		1511.5	5662.37
		1513.06	6777.48		1470.15	6608.23		1513.06	5692.54
		1514.62	6801.57		1471.71	6595.79		1514.62	5720.77
		1516.17	6825.74		1473.28	6585.55		1516.17	5749.69
		1517.73	6850.56		1474.84	6577.63		1517.73	5774.29
		1519.28	6875.99		1476.41	6571.86		1519.28	5796.26
		1520.84	6902.5		1477.97	6568.14		1520.84	5818.72
		1522.39	6929.88		1479.53	6566.14		1522.39	5841.16
		1523.95	6957.86		1481.1	6565.51		1523.95	5869.09
		1525.5	6986.28		1482.66	6565.94		1525.5	5896.13
		1527.06	7015.66		1484.22	6567.08		1527.06	5923.52
		1528.61	7046.35		1485.78	6568.68		1528.61	5951.69
		1530.17	7078.85		1487.35	6570.67		1530.17	5979.75
		1531.72	7112.97		1488.91	6573.06		1531.72	6007.32
		1533.27	7148.38		1490.47	6576		1533.27	6029.31
		1534.83	7185.25		1492.03	6579.8		1534.83	6059.84
		1536.38	7223.14		1493.59	6584.81		1536.38	6088.81
		1537.93	7261.99		1495.15	6591.43		1537.93	6122.15
		1539.48	7301.27		1496.71	6600.07		1539.48	6155.49
		1541.04	7340.98		1498.27	6611.08		1541.04	6192.14
		1542.59	7380.31		1499.83	6624.69		1542.59	6232.95
		1544.14	7419.25		1501.39	6640.89		1544.14	6276.18
		1545.69	7457.09		1502.95	6659.54		1545.69	6321.83
		1547.24	7493.31		1504.51	6680.25		1547.24	6370
		1548.79	7527.99		1506.07	6702.46		1548.79	6422.4
		1550.34	7561.47		1507.62	6725.36		1550.34	6474.48
		1551.89	7593.27		1509.18	6748.52		1551.89	6524.46
		1553.44	7623.45		1510.74	6771.15		1553.44	6573.08
		1554.99	7651.37		1512.3	6792.68		1554.99	6617.28
		1556.54	7676.23		1513.85	6812.6		1556.54	6659.39
		1558.09	7697.28		1515.41	6831.1		1558.09	6699.7
		1559.64	7714.98		1516.97	6848.26		1559.64	6744.65
		1561.18	7728.97		1518.52	6864.44		1561.18	6784.73
		1562.73	7739.79		1520.08	6880.55		1562.73	6823.62
		1564.28	7747.29		1521.63	6897.25		1564.28	6857.06
		1565.83	7751.67		1523.19	6915.69		1565.83	6893.57
		1567.37	7753.02		1524.74	6936.41		1567.37	6926.73
		1568.92	7751.9		1526.3	6960.34		1568.92	6950.64
		1570.47	7748.11		1527.85	6987.53		1570.47	6975.22
		1572.01	7742.15		1529.4	7018.2		1572.01	7000.51
		1573.56	7734.46		1530.96	7052.37		1573.56	7015.58
		1575.1	7724.65		1532.51	7089.4		1575.1	7022.59
		1576.65	7712.29		1534.07	7128.6		1576.65	7022.59
		1578.19	7697.18		1535.62	7168.56		1578.19	7016.55
		1579.74	7678.17		1537.17	7208.71		1579.74	7008.25
		1581.28	7655.15		1538.72	7248.51		1581.28	6994.3
		1582.83	7628.16		1540.27	7287.66		1582.83	6974.35
		1584.37	7597.74		1541.82	7326.11		1584.37	6950
		1585.91	7562.98		1543.38	7364.37		1585.91	6920.08
		1587.46	7523.88		1544.93	7402.35		1587.46	6882.32
		1589	7479.94		1546.48	7440.88		1589	6840.63
		1590.54	7430.44		1548.03	7480.63		1590.54	6793.26
		1592.08	7375.08		1549.58	7522.17		1592.08	6731.8
		1593.63	7313.36		1551.13	7565.91		1593.63	6665.9
		1595.17	7245.35		1552.68	7611.99		1595.17	6602.87
		1596.71	7170.71		1554.23	7660.28		1596.71	6533.75
		1598.25	7089.3		1555.78	7710.39		1598.25	6452.41
		1599.79	7000.8		1557.32	7761.29		1599.79	6371.69
		1601.33	6905.35		1558.87	7812.67		1601.33	6286.61
		1602.87	6802.77		1560.42	7863.16		1602.87	6199.27
		1604.41	6693.82		1561.97	7911.69		1604.41	6109.56
		1605.95	6579.58		1563.51	7957.02		1605.95	6010.66
		1607.49	6460.33		1565.06	7998.87		1607.49	5911.8
		1609.03	6335.87		1566.61	8036.37		1609.03	5809.58
		1610.57	6206.17		1568.16	8069.23		1610.57	5701.61
		1612.11	6071.85		1569.7	8097.29		1612.11	5584.24
		1613.64	5933.56		1571.25	8121.31		1613.64	5461.81
		1615.18	5790.04		1572.79	8141.47		1615.18	5330.43
		1616.72	5642.96		1574.34	8157.65		1616.72	5196.79
		1618.26	5493.08		1575.88	8170.02		1618.26	5067.05
		1619.79	5341.68		1577.43	8179.33		1619.79	4937.47
		1621.33	5187.47		1578.97	8185.67		1621.33	4801.9
		1622.87	5031.85		1580.52	8189.01		1622.87	4662.02
		1624.4	4876.24		1582.06	8188.95		1624.4	4525.03
		1625.94	4719.33		1583.61	8184.93		1625.94	4387.36
		1627.48	4562.88		1585.15	8176.27		1627.48	4250.44
		1629.01	4408.72		1586.69	8162.14		1629.01	4112.47
		1630.54	4255.8		1588.23	8141.75		1630.54	3976.92
		1632.08	4103.09		1589.78	8114.11		1632.08	3845.36
		1633.61	3953.37		1591.32	8078.93		1633.61	3712.14
		1635.15	3805.32		1592.86	8035.53		1635.15	3580.09
		1636.68	3661.58		1594.4	7983.64		1636.68	3454.62
		1638.22	3520.55		1595.94	7923.18		1638.22	3333.9
		1639.75	3384.89		1597.48	7854.27		1639.75	3218.09
		1641.28	3254.27		1599.02	7777.19		1641.28	3110.94
		1642.81	3128.99		1600.56	7692.33		1642.81	3006.96
		1644.35	3007.82		1602.1	7600.16		1644.35	2903.16
		1645.88	2892.66		1603.65	7500.54		1645.88	2800.32
		1647.41	2782.54		1605.19	7395.3		1647.41	2699.71
		1648.94	2677.69		1606.72	7284.99		1648.94	2604.07
		1650.47	2578.12		1608.26	7168.57		1650.47	2513.55
		1652	2483.32		1609.8	7047.04		1652	2425.34
		1653.53	2392.84		1611.34	6920.52		1653.53	2343.3
		1655.06	2306.53		1612.88	6788.95		1655.06	2266.95
		1656.59	2224.75		1614.41	6652.94		1656.59	2192.81
		1658.12	2147.51		1615.95	6510.99		1658.12	2123.21
		1659.65	2074.08		1617.49	6364.38		1659.65	2060.76
		1661.18	2004.41		1619.03	6213.46		1661.18	2005.07
		1662.71	1938.14		1620.56	6059.61		1662.71	1949.55
		1664.24	1875.05		1622.1	5901.3		1664.24	1895.51
		1665.77	1814.72		1623.64	5740.09		1665.77	1845.74
		1667.3	1756.83		1625.17	5577.7		1667.3	1794.14
		1668.82	1701.3		1626.71	5412.75		1668.82	1744.16
		1670.35	1647.72		1628.24	5248.08		1670.35	1695.1
		1671.88	1596.17		1629.78	5082.28		1671.88	1647.83
		1673.4	1547		1631.31	4918.17		1673.4	1603.24
		1674.93	1499.17		1632.85	4754.25		1674.93	1559.67
		1676.46	1452.75		1634.38	4593.17		1676.46	1516.34
		1677.98	1408.18		1635.91	4434.31		1677.98	1472.74
		1679.51	1364.92		1637.45	4277.04		1679.51	1428.46
		1681.04	1323.19		1638.98	4123.67		1681.04	1385.44
		1682.56	1282.69		1640.51	3973.34		1682.56	1345.69
		1684.09	1242.89		1642.05	3825.27		1684.09	1307.82
		1685.61	1204.72		1643.58	3681.53		1685.61	1271.38
		1687.13	1167.87		1645.11	3541.25		1687.13	1233.23
		1688.66	1132.22		1646.64	3404.56		1688.66	1196.38
		1690.18	1098.35		1648.17	3271.6		1690.18	1161.74
		1691.71	1065.9		1649.7	3142.58		1691.71	1128.78
		1693.23	1035.23		1651.23	3017.67		1693.23	1100.41
		1694.75	1006.27		1652.76	2897.1		1694.75	1075.85
		1696.27	978.939		1654.29	2781.04		1696.27	1055.84
		1697.79	953.236		1655.82	2669.64		1697.79	1037.65
		1699.32	928.958		1657.35	2563		1699.32	1018.66
		1700.84	906.479		1658.88	2461.2		1700.84	1001.44
		1702.36	885.673		1660.41	2364.24		1702.36	985.32
		1703.88	866.386		1661.94	2271.83		1703.88	971.262
		1705.4	848.657		1663.47	2183.67		1705.4	957.698
		1706.92	832.354		1665	2099.48		1706.92	945.024
		1708.44	817.491		1666.53	2018.94		1708.44	931.296
		1709.96	803.988		1668.05	1942.3		1709.96	916.091
		1711.48	791.512		1669.58	1868.28		1711.48	900.044
		1713	779.812		1671.11	1797.16		1713	884.699
		1714.52	768.826		1672.63	1729.24		1714.52	869.916
		1716.04	758.309		1674.16	1663.47		1716.04	857.141
		1717.56	748.15		1675.69	1600.29		1717.56	844.468
		1719.08	738.386		1677.21	1540.05		1719.08	832.684
		1720.59	729.068		1678.74	1481.96		1720.59	820.622
		1722.11	719.97		1680.26	1426.78		1722.11	806.144
		1723.63	711.244		1681.79	1373.79		1723.63	791.892
		1725.15	702.85		1683.31	1323.65		1725.15	779.223
		1726.66	694.883		1684.84	1275.58		1726.66	766.045
		1728.18	687.279		1686.36	1230.04		1728.18	751.562
		1729.7	680.233		1687.89	1186.17		1729.7	736.912
		1731.21	673.613		1689.41	1144.33		1731.21	722.562
		1732.73	667.287		1690.93	1103.95		1732.73	707.836
		1734.24	661.375		1692.45	1064.81		1734.24	694.27
		1735.76	655.673		1693.98	1026.52		1735.76	681.486
		1737.27	650.316		1695.5	989.48		1737.27	670.149
		1738.79	645.308		1697.02	953.498		1738.79	658.967
		1740.3	640.43		1698.54	918.746		1740.3	648.8
		1741.82	635.723		1700.07	885.227		1741.82	638.041
		1743.33	631.212		1701.59	853.356		1743.33	629.558
		1744.84	626.686		1703.11	823.028		1744.84	620.702
		1746.36	621.971		1704.63	794.298		1746.36	612.434
		1747.87	617.212		1706.15	767.165		1747.87	606.111
		1749.38	612.167		1707.67	741.541		1749.38	599.806
		1750.89	606.724		1709.19	717.278		1750.89	595.713
		1752.4	600.901		1710.71	694.14		1752.4	592.604
		1753.92	594.654		1712.23	671.851		1753.92	591.503
		1755.43	587.991		1713.75	650.134		1755.43	591.619
		1756.94	580.888		1715.27	628.735		1756.94	592.464
		1758.45	573.349		1716.79	607.452		1758.45	591.172
		1759.96	565.537		1718.3	586.283		1759.96	588.665
		1761.47	557.542		1719.82	564.902		1761.47	585.197
		1762.98	549.385		1721.34	543.523		1762.98	581.013
		1764.49	541.047		1722.85	522.429		1764.49	577.098
		1766	532.829		1724.37	501.542		1766	572.007
		1767.51	524.585		1725.89	481.22		1767.51	566.277
		1769.02	516.389		1727.4	461.782		1769.02	557.011
		1770.53	508.427		1728.92	443.161		1770.53	547.869
		1772.03	500.809		1730.44	425.594		1772.03	538.891
		1773.54	493.24		1731.95	409.214		1773.54	530.052
		1775.05	485.862		1733.47	393.76		1775.05	523.111
		1776.56	478.929		1734.98	379.329		1776.56	515.659
		1778.07	472.454		1736.5	365.58		1778.07	507.579
		1779.57	466.474		1738.01	352.545		1779.57	500.075
		1781.08	460.878		1739.53	339.904		1781.08	493.67
		1782.58	455.942		1741.04	327.73		1782.58	487.744
		1784.09	451.944		1742.55	315.902		1784.09	484.335
		1785.6	448.775		1744.07	304.391		1785.6	481.325
		1787.1	446.597		1745.58	293.458		1787.1	480.255
		1788.61	444.82		1747.09	283.196		1788.61	479.647
		1790.11	444.005		1748.6	273.792		1790.11	479.587
		1791.62	443.875		1750.12	265.382		1791.62	480.138
		1793.12	444.673		1751.63	258.237		1793.12	483.028
		1794.62	446.005		1753.14	252.42		1794.62	487.189
		1796.13	447.573		1754.65	247.99		1796.13	490.86
		1797.63	449.13		1756.16	244.89		1797.63	492.949
		1799.13	450.579		1757.67	242.966		1799.13	493.667
		1799.52	449.459		1759.12	242.039		1799.52	494.01
		1801.03	450.566		1760.64	241.635		1801.03	492.026
		1802.54	451.178		1762.15	241.5		1802.54	491.712
		1804.05	451.177		1763.67	241.247		1804.05	491.506
		1805.56	450.579		1765.19	240.509		1805.56	489.839
		1807.07	449.299		1766.7	239.018		1807.07	486.398
		1808.57	446.851		1768.22	236.571		1808.57	482.201
		1810.08	443.189		1769.73	233.133		1810.08	480.444
		1811.59	438.023		1771.25	228.711		1811.59	479.493
		1813.1	432.13		1772.76	223.528		1813.1	478.529
		1814.6	425.022		1774.28	217.765		1814.6	476.746
		1816.11	416.977		1775.79	211.776		1816.11	475.967
		1817.62	407.887		1777.3	205.817		1817.62	473.242
		1819.12	398.338		1778.82	200.119		1819.12	470.725
		1820.63	388.58		1780.33	194.865		1820.63	467.426
		1822.14	378.964		1781.84	190.128		1822.14	464.322
		1823.64	369.792		1783.36	185.857		1823.64	461.08
		1825.15	361.179		1784.87	182.019		1825.15	457.622
		1826.65	353.407		1786.38	178.42		1826.65	455.529
		1828.16	346.496		1787.89	174.841		1828.16	452.072
		1829.66	340.536		1789.4	171.041		1829.66	447.418
		1831.16	335.41		1790.92	166.789		1831.16	442.896
		1832.67	330.812		1792.43	161.978		1832.67	440.287
		1834.17	326.987		1793.94	156.495		1834.17	438.383
		1835.67	323.781		1795.45	150.325		1835.67	435.661
		1837.18	321.406		1796.96	143.559		1837.18	432.582
		1838.68	319.975		1798.47	136.359		1838.68	428.013
		1840.18	319.656		1799.98	128.971		1840.18	423.838
		1841.68	320.075		1801.49	121.698		1841.68	420.489
		1843.18	321.226		1803	114.838		1843.18	417.007
		1844.69	323.043		1804.5	108.73		1844.69	412.518
		1846.19	325.303		1806.01	103.56		1846.19	409.166
		1847.69	327.866		1807.52	99.549		1847.69	406.545
		1849.19	330.634		1809.03	96.7943		1849.19	405.673
		1850.69	333.271		1810.54	95.2921		1850.69	404.494
		1852.19	335.663		1812.04	94.9508		1852.19	403.623
		1853.69	337.908		1813.55	95.5968		1853.69	402.346
		1855.19	340.091		1815.06	97.0057		1855.19	401.401
		1856.69	342.142		1816.57	98.9057		1856.69	400.865
		1858.19	344.289		1818.07	101.026		1858.19	399.276
		1859.69	346.51		1819.58	103.12		1859.69	396.388
		1861.18	349.009		1821.08	104.963		1861.18	391.12
		1862.68	351.831		1822.59	106.407		1862.68	383.336
		1864.18	354.786		1824.09	107.341		1864.18	376.245
		1865.68	357.441		1825.6	107.724		1865.68	368.409
		1867.17	359.953		1827.1	107.572		1867.17	359.409
		1868.67	362.522		1828.61	106.991		1868.67	350.772
		1870.17	364.844		1830.11	106.137		1870.17	343.869
		1871.66	366.805		1831.61	105.2		1871.66	337.687
		1873.16	368.497		1833.12	104.369		1873.16	333.065
		1874.66	369.926		1834.62	103.841		1874.66	328.681
		1876.15	371.308		1836.12	103.762		1876.15	325.503
		1877.65	372.778		1837.63	104.228		1877.65	323.104
		1879.14	374.208		1839.13	105.291		1879.14	321.733
		1880.64	375.446		1840.63	106.95		1880.64	321.795
		1882.13	376.659		1842.13	109.14		1882.13	321.778
		1883.63	377.752		1843.63	111.776		1883.63	322.412
		1885.12	378.726		1845.14	114.788		1885.12	324.133
		1886.61	379.47		1846.64	118.032		1886.61	327.466
		1888.11	379.756		1848.14	121.444		1888.11	334.954
		1889.6	379.631		1849.64	124.942		1889.6	343.253
		1891.09	379.258		1851.14	128.459		1891.09	353.376
		1892.59	378.583		1852.64	131.935		1892.59	362.431
		1894.08	377.518		1854.14	135.294		1894.08	371.728
		1895.57	376.24		1855.64	138.442		1895.57	379.772
		1897.06	374.934		1857.14	141.306		1897.06	384.606
		1898.55	373.483		1858.63	143.776		1898.55	387.194
		1900.05	371.915		1860.13	145.815		1900.05	386.208
		1901.54	370.252		1861.63	147.352		1901.54	383.895
		1903.03	368.511		1863.13	148.343		1903.03	378.771
		1904.52	366.463		1864.63	148.751		1904.52	373.236
		1906.01	364.374		1866.12	148.591		1906.01	366.249
		1907.5	362.002		1867.62	147.922		1907.5	359.609
		1908.99	359.527		1869.12	146.855		1908.99	353.587
		1910.47	356.871		1870.61	145.533		1910.47	347.438
		1911.96	353.877		1872.11	144.108		1911.96	344.898
		1913.45	350.737		1873.61	142.764		1913.45	340.919
		1914.94	347.243		1875.1	141.646		1914.94	335.885
		1916.43	343.604		1876.6	140.85		1916.43	330.164
		1917.92	339.952		1878.09	140.457		1917.92	326.966
		1919.4	336.177		1879.59	140.451		1919.4	323.973
		1920.89	332.15		1881.08	140.767		1920.89	320.685
		1922.38	327.799		1882.58	141.3		1922.38	320.78
		1923.87	323.335		1884.07	141.894		1923.87	321.406
		1925.35	318.749		1885.56	142.358		1925.35	322.817
		1926.84	313.872		1887.06	142.513		1926.84	323.572
		1928.32	308.549		1888.55	142.206		1928.32	325.839
		1929.81	303.107		1890.04	141.348		1929.81	326.655
		1931.3	297.385		1891.53	139.926		1931.3	326.771
		1932.78	291.734		1893.03	138.003		1932.78	327.013
		1934.27	285.726		1894.52	135.746		1934.27	325.342
		1935.75	279.788		1896.01	133.37		1935.75	323.788
		1937.23	274.021		1897.5	131.101		1937.23	317.657
		1938.72	268.381		1898.99	129.184		1938.72	311.505
		1940.2	263.427		1900.48	127.838		1940.2	306.51
		1941.69	258.922		1901.97	127.197		1941.69	304.299
		1943.17	254.732		1903.47	127.318		1943.17	300.857
		1944.65	251.014		1904.96	128.166		1944.65	299.402
		1946.14	247.936		1906.45	129.615		1946.14	300.847
		1947.62	245.506		1907.93	131.465		1947.62	301.001
		1949.1	243.548		1909.42	133.464		1949.1	300.323
		1950.58	241.975		1910.91	135.339		1950.58	301.418
		1952.06	240.776		1912.4	136.838		1952.06	304.13
		1953.54	240.205		1913.89	137.732		1953.54	306.439
		1955.03	240.103		1915.38	137.899		1955.03	311.161
		1956.51	240.428		1916.87	137.319		1956.51	317.291
		1957.99	240.903		1918.35	136.078		1957.99	322.137
		1959.47	242.01		1919.84	134.353		1959.47	327.18
		1960.95	243.268		1921.33	132.425		1960.95	331.198
		1962.43	244.689		1922.82	130.581		1962.43	335.952
		1963.91	246.192		1924.3	129.119		1963.91	338.826
		1965.39	247.379		1925.79	128.333		1965.39	341.118
		1966.86	248.421		1927.28	128.42		1966.86	338.267
		1968.34	249.565		1928.76	129.41		1968.34	335.196
		1969.82	250.672		1930.25	131.217		1969.82	328.835
		1971.3	251.452		1931.73	133.621		1971.3	317.465
		1972.78	251.997		1933.22	136.325		1972.78	306.627
		1974.25	252.362		1934.7	138.946		1974.25	298.636
		1975.73	252.661		1936.19	141.136		1975.73	290.575
		1977.21	253.009		1937.67	142.564		1977.21	283.28
		1978.69	253.345		1939.15	143.021		1978.69	278.2
		1980.16	253.54		1940.64	142.364		1980.16	273.354
		1981.64	253.861		1942.12	140.602		1981.64	269.466
		1983.11	254.342		1943.6	137.866		1983.11	266.911
		1984.59	254.553		1945.09	134.352		1984.59	267.147
		1986.06	254.664		1946.57	130.408		1986.06	268.292
		1987.54	254.624		1948.05	126.333		1987.54	269.971
		1989.01	254.663		1949.53	122.444		1989.01	273.91
		1990.49	255.065		1951.01	119.023		1990.49	278.011
		1991.96	255.543		1952.5	116.236		1991.96	283.825
		1993.44	255.896		1953.97	114.236		1993.44	289.03
		1994.91	256.155		1955.46	112.969		1994.91	295.471
		1996.38	256.597		1956.94	112.361		1996.38	305.358
		1997.86	257.235		1958.42	112.206		1997.86	315.281
		1999.33	258.068		1959.9	112.253		1999.33	322.1
		2000.8	259.109		1961.38	112.215		2000.8	327.769
		2002.27	260.464		1962.86	111.876		2002.27	331.975
		2003.75	261.939		1964.34	111.142		2003.75	335.56
		2005.22	263.656		1965.81	109.964		2005.22	338.006
		2006.69	265.195		1967.29	108.358		2006.69	339.392
		2008.16	266.654		1968.77	106.434		2008.16	340.59
		2009.63	268.184		1970.25	104.371		2009.63	338.977
		2011.1	269.994		1971.73	102.347		2011.1	338.416
		2012.57	272.121		1973.21	100.578		2012.57	338.413
		2014.04	274.366		1974.68	99.2462		2014.04	337.633
		2015.51	276.506		1976.16	98.5011		2015.51	335.253
		2016.98	278.614		1977.64	98.4354		2016.98	333.255
		2018.45	280.675		1979.11	99.0569		2018.45	331.21
		2019.92	282.555		1980.59	100.323		2019.92	326.617
		2021.39	284.094		1982.07	102.12		2021.39	321.119
		2022.86	285.13		1983.54	104.253		2022.86	315.071
		2024.33	285.665		1985.02	106.567		2024.33	309.936
		2025.79	285.625		1986.49	108.854		2025.79	306.358
		2027.26	284.646		1987.97	110.98		2027.26	303.796
		2028.73	282.974		1989.44	112.801		2028.73	300.937
		2030.2	280.646		1990.91	114.253		2030.2	298.023
		2031.66	278.036		1992.39	115.324		2031.66	295.283
		2033.13	275.11		1993.86	116.046		2033.13	293.401
		2034.6	272.134		1995.34	116.48		2034.6	295.018
		2036.06	269.066		1996.81	116.689		2036.06	295.972
		2037.53	266.066		1998.28	116.742		2037.53	296.5
		2038.99	263.215		1999.75	116.697		2038.99	296.367
		2040.46	260.462		2001.23	116.576		2040.46	297.465
		2041.93	257.918		2002.7	116.375		2041.93	298.398
		2043.39	255.725		2004.17	116.077		2043.39	300.095
		2044.85	253.921		2005.64	115.644		2044.85	305.447
		2046.32	252.498		2007.11	115.047		2046.32	311.439
		2047.78	251.71		2008.58	114.26		2047.78	316.147
		2049.25	251.313		2010.05	113.262		2049.25	321.482
		2050.71	251.327		2011.53	112.054		2050.71	326.407
		2052.17	251.949		2013	110.67		2052.17	331.267
		2053.64	253.024		2014.46	109.125		2053.64	335.474
		2055.1	254.36		2015.94	107.431		2055.1	339.325
		2056.56	255.895		2017.4	105.668		2056.56	343.825
		2058.02	257.853		2018.87	103.861		2058.02	347.812
		2059.49	259.84		2020.34	102.065		2059.49	348.144
		2060.95	261.801		2021.81	100.314		2060.95	347.059
		2062.41	263.294		2023.28	98.6356		2062.41	345.018
		2063.87	264.421		2024.75	97.0468		2063.87	343.41
		2065.33	265.32		2026.22	95.5512		2065.33	342.737
		2066.79	266.003		2027.68	94.1466		2066.79	342.548
		2068.25	266.452		2029.15	92.8049		2068.25	343.218
		2069.71	266.806		2030.62	91.5295		2069.71	342.166
		2071.17	267.134		2032.08	90.3521		2071.17	338.768
		2072.63	267.115		2033.55	89.258		2072.63	336.479
		2074.09	267.125		2035.02	88.2756		2074.09	333.434
		2075.55	267.103		2036.48	87.4278		2075.55	329.55
		2077.01	267.126		2037.95	86.7433		2077.01	324.29
		2078.46	267.221		2039.41	86.2519		2078.46	317.829
		2079.92	267.458		2040.88	85.9799		2079.92	311.707
		2081.38	267.76		2042.34	85.9561		2081.38	304.828
		2082.84	267.589		2043.81	86.1849		2082.84	297.228
		2084.29	267.138		2045.27	86.669		2084.29	290.578
		2085.75	266.284		2046.74	87.4173		2085.75	284.646
		2087.21	265.309		2048.2	88.4261		2087.21	280.846
		2088.67	264.108		2049.66	89.7095		2088.67	279.827
		2090.12	262.713		2051.13	91.2835		2090.12	279.823
		2091.58	260.948		2052.59	93.1127		2091.58	281.349
		2093.03	258.678		2054.05	95.2034		2093.03	280.942
		2094.49	255.78		2055.51	97.5199		2094.49	280.384
		2095.94	252.232		2056.98	100.077		2095.94	280.583
		2097.4	248.435		2058.44	102.812		2097.4	280.444
		2098.85	244.229		2059.9	105.7		2098.85	280.388
		2100.31	239.616		2061.36	108.675		2100.31	279.527
		2101.76	234.526		2062.82	111.659		2101.76	278.451
		2103.22	229.009		2064.28	114.538		2103.22	279.352
		2104.67	223.346		2065.74	117.176		2104.67	280.802
		2106.12	217.599		2067.2	119.443		2106.12	281.827
		2107.57	212.121		2068.66	121.214		2107.57	282.565
		2109.03	206.982		2070.12	122.398		2109.03	284.634
		2110.48	202.382		2071.58	122.907		2110.48	287.929
		2111.93	198.239		2073.04	122.719		2111.93	291.557
		2113.39	194.411		2074.5	121.865		2113.39	293.492
		2114.84	190.694		2075.96	120.444		2114.84	294.701
		2116.29	187.325		2077.42	118.615		2116.29	292.784
		2117.74	184.609		2078.87	116.661		2117.74	291.938
		2119.19	182.507		2080.33	114.697		2119.19	290.783
		2120.64	181.178		2081.79	112.894		2120.64	291.774
		2122.09	180.277		2083.25	111.424		2122.09	293.779
		2123.54	179.739		2084.71	110.441		2123.54	294.384
		2124.99	179.69		2086.16	110.05		2124.99	294.675
		2126.44	180.226		2087.62	110.283		2126.44	295.594
		2127.89	181.304		2089.07	111.104		2127.89	294.468
		2129.34	182.735		2090.53	112.407		2129.34	290.988
		2130.79	184.449		2091.99	114.023		2130.79	287.127
		2132.24	186.443		2093.44	115.708		2132.24	282.678
		2133.68	188.558		2094.9	117.285		2133.68	276.037
		2135.13	190.757		2096.35	118.563		2135.13	268.137
		2136.58	193.029		2097.81	119.418		2136.58	259.371
		2138.03	195.533		2099.26	119.775		2138.03	251.575
		2139.47	198.518		2100.71	119.65		2139.47	243.812
		2140.92	201.737		2102.17	119.102		2140.92	238.571
		2142.37	204.966		2103.62	118.26		2142.37	234.441
		2143.81	208.159		2105.07	117.31		2143.81	233.593
		2145.26	211.049		2106.53	116.447		2145.26	232.687
		2146.71	213.465		2107.98	115.892		2146.71	229.942
		2148.15	215.625		2109.43	115.814		2148.15	228.199
		2149.6	217.307		2110.89	116.363		2149.6	227.527
		2151.04	218.477		2112.34	117.611		2151.04	226.855
		2152.49	219.114		2113.79	119.584		2152.49	227.345
		2153.93	219.214		2115.24	122.256		2153.93	228.866
		2155.38	218.838		2116.69	125.556		2155.38	227.667
		2156.82	217.991		2118.14	129.187		2156.82	227.042
		2158.26	216.784		2119.59	132.88		2158.26	227.276
		2159.71	215.223		2121.04	136.368		2159.71	228.928
		2161.15	213.326		2122.49	139.404		2161.15	230.753
		2162.59	211.118		2123.94	141.779		2162.59	230.556
		2164.04	208.562		2125.39	143.344		2164.04	229.052
		2165.48	206.077		2126.84	144.024		2165.48	228.043
		2166.92	203.518		2128.29	143.83		2166.92	226.942
		2168.36	201.019		2129.74	142.851		2168.36	224.916
		2169.8	198.921		2131.19	141.22		2169.8	222.042
		2171.24	197.624		2132.64	139.142		2171.24	221.879
		2172.69	197.013		2134.09	136.83		2172.69	223.071
		2174.13	197.407		2135.53	134.483		2174.13	225.389
		2175.57	198.769		2136.98	132.209		2175.57	229.12
		2177.01	200.965		2138.43	130.108		2177.01	231.672
		2178.45	203.984		2139.88	128.183		2178.45	232.947
		2179.89	207.74		2141.32	126.403		2179.89	237.188
		2181.33	212.112		2142.77	124.653		2181.33	242.754
		2182.77	216.835		2144.21	122.842		2182.77	249.922
		2184.21	221.838		2145.66	120.827		2184.21	254.918
		2185.64	226.92		2147.11	118.508		2185.64	258.174
		2187.08	232.019		2148.55	115.828		2187.08	262.521
		2188.52	236.902		2150	112.709		2188.52	268.607
		2189.96	241.164		2151.44	109.215		2189.96	272.031
		2191.4	245.04		2152.89	105.382		2191.4	275.084
		2192.83	248.568		2154.33	101.389		2192.83	276.258
		2194.27	251.718		2155.77	97.3605		2194.27	278.277
		2195.71	254.508		2157.22	93.4406		2195.71	278.927
		2197.14	256.958		2158.66	89.8568		2197.14	278.342
		2198.58	258.873		2160.11	86.7253		2198.58	276.475
		2200.02	260.253		2161.55	84.1781		2200.02	273.139
		2201.45	261.447		2162.99	82.2457		2201.45	270.686
		2202.89	262.528		2164.43	80.9126		2202.89	269.34
		2204.32	263.376		2165.87	80.1139		2204.32	270.76
		2205.76	263.938		2167.32	79.7535		2205.76	270.063
		2207.19	264.334		2168.76	79.7165		2207.19	267.259
		2208.63	264.525		2170.2	79.8962		2208.63	266.176
		2210.06	264.722		2171.64	80.2426		2210.06	266.495
		2211.5	265.135		2173.08	80.7062		2211.5	266.98
		2212.93	265.802		2174.52	81.2889		2212.93	266.358
		2214.36	266.976		2175.96	82.0621		2214.36	268.822
		2215.8	268.645		2177.4	83.1281		2215.8	272.299
		2217.23	270.54		2178.84	84.6207		2217.23	277.359
		2218.66	272.464		2180.28	86.6979		2218.66	280.219
		2220.1	274.111		2181.72	89.4703		2220.1	283.868
		2221.53	275.331		2183.16	93.0142		2221.53	287.447
		2222.96	276.216		2184.6	97.3145		2222.96	291.534
		2224.39	276.733		2186.04	102.282		2224.39	295.803
		2225.82	276.581		2187.48	107.722		2225.82	299.031
		2227.25	275.517		2188.91	113.362		2227.25	302.441
		2228.69	273.845		2190.35	118.983		2228.69	301.339
		2230.12	271.722		2191.79	124.232		2230.12	301.623
		2231.55	269.286		2193.23	128.799		2231.55	302.556
		2232.98	266.813		2194.66	132.403		2232.98	303.02
		2234.41	264.354		2196.1	134.92		2234.41	303.82
		2235.84	261.617		2197.54	136.247		2235.84	305.251
		2237.26	258.762		2198.97	136.404		2237.26	308.379
		2238.7	255.504		2200.41	135.533		2238.7	309.009
		2240.12	251.862		2201.84	133.831		2240.12	307.533
		2241.55	247.794		2203.28	131.547		2241.55	305.545
		2242.98	243.499		2204.72	128.969		2242.98	306.803
		2244.41	239.086		2206.15	126.345		2244.41	306.285
		2245.84	234.611		2207.58	123.883		2245.84	306.73
		2247.26	230.111		2209.02	121.722		2247.26	307.858
		2248.69	225.58		2210.45	119.95		2248.69	309.317
		2250.12	221.253		2211.89	118.52		2250.12	311.624
		2251.55	217.51		2213.32	117.412		2251.55	314.845
		2252.97	214.225		2214.75	116.545		2252.97	320.847
		2254.4	211.35		2216.19	115.834		2254.4	325.393
		2255.82	208.968		2217.62	115.258		2255.82	328.821
		2257.25	206.906		2219.05	114.793		2257.25	331.575
		2258.67	205.082		2220.48	114.441		2258.67	331.79
		2260.1	203.713		2221.92	114.234		2260.1	329.903
		2261.53	202.66		2223.35	114.214		2261.53	325.523
		2262.95	202.175		2224.78	114.402		2262.95	323.668
		2264.37	202.194		2226.21	114.839		2264.37	323.385
		2265.8	202.882		2227.64	115.54		2265.8	322.849
		2267.22	204.206		2229.07	116.505		2267.22	320.412
		2268.65	206.033		2230.5	117.714		2268.65	318.774
		2270.07	208.21		2231.93	119.142		2270.07	317.444
		2271.49	210.642		2233.36	120.71		2271.49	315.71
		2272.92	213.246		2234.79	122.416		2272.92	313.503
		2274.34	215.73		2236.22	124.302		2274.34	311.551
		2275.76	217.641		2237.65	126.39		2275.76	308.924
		2277.18	218.993		2239.08	128.667		2277.18	302.124
		2278.6	219.82		2240.51	131.124		2278.6	294.828
		2280.02	220.056		2241.94	133.74		2280.02	289.298
		2281.45	219.65		2243.36	136.439		2281.45	282.858
		2282.87	218.669		2244.79	139.22		2282.87	280.745
		2284.29	217.062		2246.22	142.011		2284.29	282.083
		2285.71	215.059		2247.65	144.731		2285.71	285.613
		2287.13	212.579		2249.07	147.244		2287.13	288.042
		2288.55	209.936		2250.5	149.459		2288.55	290.641
		2289.97	206.943		2251.93	151.21		2289.97	294.352
		2291.39	203.619		2253.35	152.34		2291.39	297.733
		2292.81	200.176		2254.78	152.747		2292.81	302.404
		2294.23	196.97		2256.2	152.325		2294.23	306.046
		2295.65	193.963		2257.63	151.012		2295.65	309.043
		2297.07	191.366		2259.05	148.846		2297.07	310.926
		2298.48	189.312		2260.48	145.869		2298.48	311.134
		2299.9	188.285		2261.91	142.23		2299.9	310.73
		2301.32	188.277		2263.33	138.164		2301.32	313.955
		2302.74	189.137		2264.75	133.875		2302.74	318.985
		2304.15	190.637		2266.18	129.558		2304.15	322.233
		2305.57	192.742		2267.6	125.47		2305.57	327.411
		2306.99	195.334		2269.02	121.718		2306.99	328.457
		2308.4	198.318		2270.45	118.348		2308.4	325.314
		2309.82	201.556		2271.87	115.504		2309.82	320.683
		2311.24	204.994		2273.29	113.233		2311.24	316.516
		2312.65	208.189		2274.72	111.503		2312.65	311.5
		2314.07	211.347		2276.14	110.267		2314.07	305.792
		2315.48	214.367		2277.56	109.406		2315.48	301.83
		2316.9	217.38		2278.98	108.8		2316.9	296.871
		2318.31	219.953		2280.4	108.3		2318.31	291.97
		2319.73	222.469		2281.82	107.814		2319.73	286.494
		2321.14	224.58		2283.24	107.314		2321.14	282.73
		2322.55	226.207		2284.67	106.82		2322.55	282.619
		2323.97	226.931		2286.09	106.408		2323.97	282.847
		2325.38	226.786		2287.51	106.203		2325.38	280.739
		2326.79	225.934		2288.93	106.338		2326.79	276.367
		2328.21	224.664		2290.34	106.964		2328.21	272.464
		2329.62	223.104		2291.76	108.224		2329.62	267.342
		2331.03	221.336		2293.18	110.19		2331.03	264.082
		2332.44	219.488		2294.6	112.901		2332.44	262.748
		2333.85	217.591		2296.02	116.34		2333.85	262.35
		2335.27	215.619		2297.44	120.422		2335.27	261.705
		2336.68	213.946		2298.86	125.071		2336.68	262.23
		2338.09	212.606		2300.27	130.161		2338.09	263.129
		2339.5	211.759		2301.69	135.676		2339.5	262.709
		2340.91	211.169		2303.11	141.509		2340.91	262.467
		2342.32	211.079		2304.53	147.593		2342.32	263.618
		2343.73	211.096		2305.94	153.82		2343.73	264.889
		2345.14	211.349		2307.36	160.236		2345.14	265.092
		2346.55	212.031		2308.77	166.656		2346.55	262.18
		2347.96	213.465		2310.19	173.083		2347.96	259.144
		2349.37	215.573		2311.61	179.357		2349.37	256.978
		2350.78	218.109		2313.02	185.294		2350.78	256.175
		2352.19	220.716		2314.44	190.82		2352.19	257.762
		2353.59	223.253		2315.85	195.7		2353.59	260.127
		2355	225.798		2317.27	199.82		2355	262.444
		2356.41	228.164		2318.68	203.028		2356.41	265.338
		2357.82	230.442		2320.1	205.343		2357.82	266.924
		2359.22	232.588		2321.51	206.728		2359.22	268.035
		2360.63	234.488		2322.92	207.254		2360.63	268.194
		2362.04	236.06		2324.34	207.011		2362.04	268.006
		2363.45	237.111		2325.75	206.109		2363.45	269.534
		2364.85	237.708		2327.16	204.703		2364.85	272.508
		2366.26	237.728		2328.58	202.941		2366.26	272.053
		2367.66	237.33		2329.99	201.027		2367.66	270.726
		2369.07	236.609		2331.4	199.132		2369.07	271.245
		2370.47	235.69		2332.81	197.385		2370.47	273.769
		2371.88	234.285		2334.22	195.89		2371.88	275.632
		2373.28	232.511		2335.64	194.718		2373.28	277.669
		2374.69	230.575		2337.04	193.913		2374.69	282.214
		2376.09	228.802		2338.46	193.497		2376.09	285.725
		2377.5	227.304		2339.87	193.355		2377.5	290.377
		2378.9	225.95		2341.28	193.333		2378.9	296.301
		2380.3	224.829		2342.69	193.277		2380.3	302.243
		2381.71	223.745		2344.1	193.064		2381.71	311.154
		2383.11	222.843		2345.51	192.55		2383.11	321.071
		2384.51	222.124		2346.92	191.635		2384.51	333.347
		2385.91	221.472		2348.33	190.245		2385.91	345.823
		2387.32	220.923		2349.73	188.36		2387.32	357.985
		2388.72	220.608		2351.14	185.956		2388.72	366.007
		2390.12	220.561		2352.55	183.092		2390.12	374.844
		2391.52	220.992		2353.96	179.861		2391.52	385.004
		2392.92	222.036		2355.37	176.472		2392.92	392.584
		2394.32	223.345		2356.77	173.182		2394.32	397.772
		2395.72	225.227		2358.18	170.231		2395.72	403.492
		2397.13	227.591		2359.59	167.898		2397.13	411.437
		2398.52	230.079		2360.99	166.411		2398.52	417.088
		2399.93	232.662		2362.4	165.891		2399.93	422.924
		2401.32	235.177		2363.81	166.394		2401.32	428.677
		2402.72	237.74		2365.21	167.875		2402.72	435.66
		2404.12	240.03		2366.62	170.225		2404.12	445.272
		2405.52	242.141		2368.02	173.213		2405.52	452.658
		2406.92	243.806		2369.43	176.609		2406.92	459.611
		2408.32	244.942		2370.83	180.112		2408.32	463.677
		2409.72	245.641		2372.24	183.52		2409.72	467.211
		2411.11	245.897		2373.64	186.613		2411.11	467.255
		2412.51	245.737		2375.05	189.348		2412.51	466.895
		2413.91	245.384		2376.45	191.53		2413.91	466.66
		2415.31	244.595		2377.86	193.165		2415.31	465.386
		2416.7	243.202		2379.26	194.269		2416.7	465.668
		2418.1	241.544		2380.66	194.984		2418.1	467.016
		2419.5	239.34		2382.06	195.458		2419.5	469.942
		2420.89	236.671		2383.47	195.867		2420.89	470.028
		2422.29	234.058		2384.87	196.362		2422.29	472.684
		2423.68	231.649		2386.27	197.094		2423.68	474.949
		2425.08	229.235		2387.67	198.141		2425.08	477.754
		2426.47	226.783		2389.08	199.523		2426.47	479.197
		2427.87	224.713		2390.48	201.167		2427.87	476.441
		2429.26	223.14		2391.88	202.98		2429.26	475.027
		2430.66	222.29		2393.28	204.808		2430.66	473.07
		2432.05	222.246		2394.68	206.474		2432.05	471.405
		2433.45	222.96		2396.08	207.794		2433.45	470.001
		2434.84	224.518		2397.48	208.624		2434.84	471.026
		2436.23	226.678		2398.88	208.86		2436.23	476.081
		2437.63	229.139		2400.28	208.456		2437.63	481.556
		2439.02	231.843		2401.68	207.467		2439.02	489.117
		2440.41	234.723		2403.08	206.026		2440.41	496.626
		2441.8	237.374		2404.48	204.307		2441.8	506.27
		2443.2	239.794		2405.88	202.484		2443.2	515.818
		2444.59	242.16		2407.27	200.762		2444.59	526.393
		2445.98	244.143		2408.67	199.276		2445.98	534.085
		2447.37	245.615		2410.07	198.13		2447.37	543.029
		2448.76	246.926		2411.47	197.35		2448.76	550.205
		2450.15	248.49		2412.87	196.879		2450.15	558.238
		2451.54	250.281		2414.26	196.606		2451.54	567.413
		2452.94	252.26		2415.66	196.346		2452.94	575.098
		2454.32	254.296		2417.06	195.944		2454.32	582.253
		2455.71	256.449		2418.45	195.272		2455.71	589.86
		2457.1	258.815		2419.85	194.227		2457.1	597.411
		2458.49	261.211		2421.25	192.85		2458.49	602.441
		2459.88	263.859		2422.64	191.276		2459.88	604.328
		2461.27	266.735		2424.04	189.707		2461.27	605.5
		2462.66	269.856		2425.43	188.445		2462.66	605.005
		2464.05	273.356		2426.83	187.82		2464.05	603.921
		2465.44	277.568		2428.22	188.153		2465.44	601.898
		2466.82	282.897		2429.61	189.71		2466.82	598.374
		2468.21	289.086		2431.01	192.698		2468.21	596.679
		2469.6	296.05		2432.4	197.098		2469.6	598.065
		2470.99	303.832		2433.8	202.879		2470.99	599.492
		2472.37	312.207		2435.19	209.745		2472.37	601.715
		2473.76	320.859		2436.58	217.383		2473.76	602.564
		2475.15	329.256		2437.98	225.499		2475.15	603.78
		2476.53	337.067		2439.37	233.623		2476.53	606.448
		2477.92	344.435		2440.76	241.465		2477.92	610.984
		2479.3	351.026		2442.15	248.763		2479.3	615.736
		2480.69	356.839		2443.55	255.417		2480.69	619.004
		2482.07	362.003		2444.94	261.279		2482.07	624.244
		2483.46	366.669		2446.33	266.48		2483.46	629.737
		2484.84	371.111		2447.72	271.151		2484.84	637.531
		2486.23	375.645		2449.11	275.479		2486.23	645.675
		2487.61	380.374		2450.5	279.685		2487.61	654.221
		2489	385.214		2451.89	283.923		2489	661.81
		2490.38	389.787		2453.28	288.34		2490.38	670.721
		2491.76	394.438		2454.67	292.984		2491.76	679.158
		2493.15	399.309		2456.06	297.824		2493.15	684.538
		2494.53	404.407		2457.45	302.79		2494.53	686.674
		2495.91	409.701		2458.84	307.747		2495.91	690.089
		2497.29	415.395		2460.23	312.527		2497.29	694.821
		2498.68	421.959		2461.62	316.983		2498.68	700.937
		2500.06	429.714		2463.01	320.991		2500.06	705.497
		2501.44	438.68		2464.39	324.491		2501.44	708.232
		2502.82	449.061		2465.78	327.561		2502.82	710.608
		2504.2	460.842		2467.17	330.278		2504.2	713.244
		2505.58	473.784		2468.56	332.789		2505.58	715.585
		2506.96	487.414		2469.94	335.275		2506.96	719.763
		2508.34	501.285		2471.33	338.015		2508.34	720.763
		2509.72	515.039		2472.72	341.209		2509.72	721.133
		2511.1	528.359		2474.1	345.043		2511.1	720.851
		2512.48	541.225		2475.49	349.732		2512.48	719.268
		2513.86	553.619		2476.88	355.336		2513.86	716.771
		2515.24	565.319		2478.26	361.829		2515.24	712.714
		2516.62	576.325		2479.65	369.278		2516.62	711.785
		2518	586.697		2481.03	377.475		2518	714.816
		2519.38	596.673		2482.42	386.375		2519.38	717.95
		2520.76	606.24		2483.8	395.64		2520.76	720.648
		2522.13	615.174		2485.18	405.09		2522.13	721.715
		2523.51	623.448		2486.57	414.562		2523.51	725.368
		2524.89	631.057		2487.95	423.68		2524.89	730.513
		2526.27	637.926		2489.34	432.383		2526.27	736.576
		2527.64	644.104		2490.72	440.385		2527.64	742.574
		2529.02	649.75		2492.1	447.65		2529.02	749.611
		2530.4	655.304		2493.49	454.225		2530.4	755.271
		2531.77	661.094		2494.87	460.075		2531.77	762.273
		2533.15	667.441		2496.25	465.364		2533.15	768.531
		2534.53	674.478		2497.63	470.253		2534.53	774.285
		2535.9	682.07		2499.01	474.951		2535.9	782.174
		2537.28	690.235		2500.4	479.708		2537.28	791.036
		2538.65	698.709		2501.78	484.648		2538.65	801.12
		2540.03	707.402		2503.16	489.96		2540.03	809.991
		2541.4	716.002		2504.54	495.728		2541.4	818.581
		2542.77	724.191		2505.92	501.966		2542.77	825.128
		2544.15	731.83		2507.3	508.642		2544.15	832.602
		2545.52	738.989		2508.68	515.643		2545.52	841.648
		2546.9	745.709		2510.06	522.813		2546.9	849.751
		2548.27	751.866		2511.44	529.922		2548.27	856.155
		2549.64	757.614		2512.82	536.75		2549.64	860.367
		2551.01	762.943		2514.2	543.103		2551.01	865.042
		2552.39	768.028		2515.58	548.853		2552.39	867.782
		2553.76	772.789		2516.96	553.975		2553.76	869.774
		2555.13	777.163		2518.33	558.413		2555.13	871.379
		2556.5	781.045		2519.71	562.316		2556.5	874.363
		2557.87	784.382		2521.09	565.893		2557.87	877.539
		2559.25	787.325		2522.47	569.449		2559.25	880.379
		2560.62	790.374		2523.85	573.341		2560.62	882.333
		2561.99	793.82		2525.22	577.878		2561.99	885.817
		2563.36	798.054		2526.6	583.466		2563.36	888.497
		2564.73	803.173		2527.98	590.314		2564.73	888.541
		2566.1	809.463		2529.35	598.534		2566.1	893.365
		2567.47	817.278		2530.73	608.292		2567.47	897.019
		2568.84	826.266		2532.11	619.463		2568.84	900.561
		2570.21	836.43		2533.48	631.771		2570.21	903.187
		2571.58	847.776		2534.86	645.147		2571.58	906.569
		2572.95	860.036		2536.23	659.085		2572.95	912.389
		2574.31	873.151		2537.61	673.462		2574.31	919.205
		2575.68	887.054		2538.98	687.745		2575.68	925.754
		2577.05	901.253		2540.36	701.854		2577.05	933.933
		2578.42	915.526		2541.73	715.371		2578.42	943.249
		2579.79	929.96		2543.11	728.367		2579.79	951.784
		2581.15	944.567		2544.48	740.596		2581.15	961.136
		2582.52	959.536		2545.85	752.188		2582.52	968.511
		2583.89	974.123		2547.23	763.256		2583.89	976.78
		2585.25	988.092		2548.6	773.748		2585.25	980.91
		2586.62	1001.29		2549.97	783.873		2586.62	983.077
		2587.99	1013.6		2551.34	793.739		2587.99	988.64
		2589.35	1024.75		2552.72	803.477		2589.35	988.912
		2590.72	1034.49		2554.09	812.852		2590.72	989.783
		2592.08	1043		2555.46	821.841		2592.08	989.791
		2593.45	1050.58		2556.83	830.341		2593.45	990.398
		2594.81	1057.05		2558.2	838.215		2594.81	992.222
		2596.18	1062.9		2559.57	845.328		2596.18	992.717
		2597.54	1067.9		2560.95	851.631		2597.54	992.065
		2598.91	1072.35		2562.32	857.009		2598.91	994.176
		2600.27	1076.6		2563.68	861.513		2600.27	996.174
		2601.64	1080.95		2565.06	865.354		2601.64	996.83
		2603	1085.16		2566.43	868.595		2603	999.072
		2604.36	1088.95		2567.79	871.449		2604.36	999.839
		2605.72	1092.16		2569.16	874.181		2605.72	1002.18
		2607.09	1094.99		2570.53	877.001		2607.09	1003.18
		2608.45	1097.29		2571.9	880.103		2608.45	1003.54
		2609.81	1099.27		2573.27	883.628		2609.81	1008.07
		2611.17	1100.92		2574.64	887.621		2611.17	1010.22
		2612.54	1102.5		2576.01	892.083		2612.54	1013.73
		2613.9	1104.46		2577.38	896.927		2613.9	1018.82
		2615.26	1106.87		2578.74	901.983		2615.26	1024.55
		2616.62	1109.62		2580.11	907.135		2616.62	1029.06
		2617.98	1112.94		2581.48	912.182		2617.98	1033.4
		2619.34	1116.7		2582.84	916.914		2619.34	1037.59
		2620.7	1121.16		2584.21	921.288		2620.7	1041.41
		2622.06	1126.29		2585.58	925.238		2622.06	1043.98
		2623.42	1131.99		2586.94	928.762		2623.42	1045.56
		2624.78	1138.38		2588.31	931.989		2624.78	1049.37
		2626.14	1145.43		2589.67	934.981		2626.14	1052.39
		2627.5	1153.27		2591.04	937.943		2627.5	1057.09
		2628.86	1161.87		2592.4	940.986		2628.86	1063.75
		2630.22	1171.28		2593.77	944.288		2630.22	1070.09
		2631.57	1181.38		2595.14	947.92		2631.57	1079.74
		2632.93	1192.32		2596.5	951.902		2632.93	1088.51
		2634.29	1203.97		2597.86	956.295		2634.29	1095.76
		2635.65	1216.05		2599.23	961.096		2635.65	1102.63
		2637.01	1227.83		2600.59	966.184		2637.01	1105.46
		2638.36	1238.8		2601.96	971.555		2638.36	1107.13
		2639.72	1249.02		2603.32	977.043		2639.72	1109.63
		2641.08	1258.15		2604.68	982.578		2641.08	1107.93
		2642.43	1266.08		2606.04	988.098		2642.43	1106.59
		2643.79	1272.94		2607.41	993.572		2643.79	1104.64
		2645.15	1278.69		2608.77	998.9		2645.15	1102.66
		2646.5	1283.24		2610.13	1004.12		2646.5	1101.42
		2647.86	1286.28		2611.49	1009.28		2647.86	1100.65
		2649.21	1288		2612.85	1014.44		2649.21	1099.43
		2650.57	1288.45		2614.21	1019.7		2650.57	1098.95
		2651.92	1287.97		2615.58	1025.22		2651.92	1096.84
		2653.28	1286.6		2616.94	1031.02		2653.28	1096.39
		2654.63	1285.01		2618.3	1037.23		2654.63	1095.28
		2655.98	1283.17		2619.66	1043.92		2655.98	1092.2
		2657.34	1281.15		2621.02	1051.1		2657.34	1091.56
		2658.69	1279.04		2622.38	1058.72		2658.69	1093.52
		2660.05	1277.58		2623.74	1066.71		2660.05	1099.7
		2661.4	1277.23		2625.1	1074.93		2661.4	1105.72
		2662.75	1278.21		2626.46	1083.23		2662.75	1112.53
		2664.1	1280.65		2627.82	1091.46		2664.1	1124.28
		2665.46	1284.46		2629.17	1099.38		2665.46	1135.98
		2666.81	1289.26		2630.53	1106.97		2666.81	1148.86
		2668.16	1294.71		2631.89	1114		2668.16	1160.37
		2669.51	1300.88		2633.25	1120.42		2669.51	1172.84
		2670.86	1307.82		2634.6	1126.14		2670.86	1182.02
		2672.21	1315.44		2635.96	1131.24		2672.21	1189.71
		2673.56	1323.96		2637.32	1135.72		2673.56	1195.1
		2674.92	1333.23		2638.68	1139.8		2674.92	1199.54
		2676.27	1343.43		2640.03	1143.66		2676.27	1203.52
		2677.62	1353.73		2641.39	1147.51		2677.62	1209.42
		2678.97	1364.15		2642.75	1151.44		2678.97	1217.29
		2680.32	1374.44		2644.1	1155.44		2680.32	1224.18
		2681.67	1384.88		2645.46	1159.54		2681.67	1229.4
		2683.02	1394.95		2646.81	1163.56		2683.02	1231.37
		2684.36	1404.25		2648.17	1167.37		2684.36	1234.7
		2685.71	1412.7		2649.52	1170.67		2685.71	1237.39
		2687.06	1420.08		2650.88	1173.22		2687.06	1238.11
		2688.41	1426.42		2652.23	1174.79		2688.41	1238.25
		2689.76	1431.83		2653.59	1175.2		2689.76	1238.18
		2691.11	1436.8		2654.94	1174.33		2691.11	1239.29
		2692.45	1441.09		2656.29	1172.18		2692.45	1237.72
		2693.8	1445.01		2657.65	1168.8		2693.8	1236.43
		2695.15	1448.63		2659	1164.44		2695.15	1236.79
		2696.49	1451.84		2660.35	1159.35		2696.49	1238.92
		2697.84	1454.8		2661.71	1153.84		2697.84	1243.8
		2699.19	1457.01		2663.06	1148.35		2699.19	1249.39
		2700.53	1459.05		2664.41	1143.27		2700.53	1251.85
		2701.88	1460.83		2665.76	1138.94		2701.88	1252.35
		2703.22	1462.7		2667.12	1135.6		2703.22	1251.63
		2704.57	1464.5		2668.47	1133.5		2704.57	1250.57
		2705.92	1466.41		2669.82	1132.64		2705.92	1250.35
		2707.26	1468.68		2671.17	1132.92		2707.26	1249.23
		2708.6	1471.43		2672.52	1134.12		2708.6	1249.16
		2709.95	1474.74		2673.87	1136.09		2709.95	1248.58
		2711.29	1478.76		2675.22	1138.53		2711.29	1250.85
		2712.64	1483.52		2676.57	1141.08		2712.64	1254.51
		2713.98	1488.42		2677.92	1143.45		2713.98	1258.69
		2715.32	1493.68		2679.27	1145.35		2715.32	1264.84
		2716.67	1499.43		2680.62	1146.6		2716.67	1272.12
		2718.01	1505.42		2681.97	1147.12		2718.01	1279.82
		2719.35	1511.51		2683.32	1146.95		2719.35	1285.8
		2720.7	1517.55		2684.67	1146.21		2720.7	1287.03
		2722.04	1523.61		2686.02	1145.12		2722.04	1285.01
		2723.38	1529.37		2687.37	1143.98		2723.38	1284.3
		2724.72	1535.01		2688.71	1143.09		2724.72	1282.83
		2726.06	1540.3		2690.06	1142.76		2726.06	1283.56
		2727.41	1545.23		2691.41	1143.27		2727.41	1283.8
		2728.75	1549.69		2692.76	1144.83		2728.75	1285.07
		2730.09	1553.59		2694.1	1147.54		2730.09	1286.49
		2731.43	1557.01		2695.45	1151.44		2731.43	1288.32
		2732.77	1559.86		2696.8	1156.43		2732.77	1294.52
		2734.11	1561.92		2698.14	1162.3		2734.11	1299.26
		2735.45	1563.3		2699.49	1168.94		2735.45	1303.7
		2736.79	1564.52		2700.84	1176.04		2736.79	1307.4
		2738.13	1565.55		2702.18	1183.29		2738.13	1311.04
		2739.47	1565.97		2703.53	1190.56		2739.47	1313.25
		2740.81	1566.01		2704.87	1197.53		2740.81	1311.95
		2742.14	1565.73		2706.22	1204.1		2742.14	1310.13
		2743.48	1565.2		2707.56	1210.06		2743.48	1310.26
		2744.82	1564.27		2708.9	1215.4		2744.82	1313.66
		2746.16	1563.2		2710.25	1220.11		2746.16	1314.78
		2747.5	1562		2711.59	1224.12		2747.5	1318.54
		2748.84	1560.85		2712.94	1227.57		2748.84	1321.33
		2750.17	1559.84		2714.28	1230.45		2750.17	1324.62
		2751.51	1559.24		2715.62	1232.89		2751.51	1327.77
		2752.85	1559.13		2716.97	1234.96		2752.85	1333.25
		2754.18	1559.42		2718.31	1236.72		2754.18	1337.06
		2755.52	1560.14		2719.65	1238.23		2755.52	1337.39
		2756.85	1561.42		2720.99	1239.56		2756.85	1337.15
		2758.19	1563.28		2722.34	1240.81		2758.19	1334.12
		2759.53	1565.51		2723.68	1242		2759.53	1331.15
		2760.86	1568.36		2725.02	1243.21		2760.86	1326.96
		2762.2	1572.28		2726.36	1244.49		2762.2	1323.83
		2763.53	1576.58		2727.7	1245.83		2763.53	1321.66
		2764.87	1581.3		2729.04	1247.22		2764.87	1319.44
		2766.2	1586.21		2730.38	1248.61		2766.2	1317.12
		2767.54	1591.67		2731.72	1249.94		2767.54	1312.15
		2768.87	1597.43		2733.06	1251.16		2768.87	1309.71
		2770.2	1603.21		2734.4	1252.2		2770.2	1306.84
		2771.54	1608.91		2735.74	1252.98		2771.54	1304.7
		2772.87	1614.41		2737.08	1253.39		2772.87	1304.82
		2774.2	1619.34		2738.42	1253.39		2774.2	1303.8
		2775.54	1623.58		2739.76	1252.89		2775.54	1301.48
		2776.87	1627.1		2741.1	1251.82		2776.87	1299.14
		2778.2	1630.16		2742.44	1250.14		2778.2	1295.41
		2779.53	1632.96		2743.78	1247.84		2779.53	1291.56
		2780.87	1635.58		2745.11	1244.97		2780.87	1290.66
		2782.2	1638.12		2746.45	1241.51		2782.2	1290
		2783.53	1640.03		2747.79	1237.59		2783.53	1289.38
		2784.86	1641.08		2749.13	1233.35		2784.86	1287.66
		2786.19	1642		2750.46	1228.95		2786.19	1287.51
		2787.52	1642.89		2751.8	1224.52		2787.52	1288.85
		2788.85	1643.89		2753.14	1220.28		2788.85	1291.02
		2790.18	1644.55		2754.47	1216.39		2790.18	1294.82
		2791.51	1645		2755.81	1212.93		2791.51	1299.44
		2792.84	1645.62		2757.15	1209.97		2792.84	1302.89
		2794.17	1646.35		2758.48	1207.55		2794.17	1306.75
		2795.5	1647.15		2759.82	1205.54		2795.5	1306.19
		2796.83	1648.23		2761.15	1203.8		2796.83	1305.86
		2798.16	1649.83		2762.49	1202.11		2798.16	1301.25
		2799.49	1651.87		2763.82	1200.29		2799.49	1297.23
		2800.81	1654.03		2765.16	1198.14		2800.81	1297.26
		2802.14	1656.27		2766.49	1195.61		2802.14	1299.26
		2803.47	1658.26		2767.83	1192.6		2803.47	1299.75
		2804.8	1659.9		2769.16	1189.22		2804.8	1301.68
		2806.13	1661.58		2770.49	1185.56		2806.13	1305.4
		2807.45	1663.19		2771.83	1181.82		2807.45	1310.44
		2808.78	1664.57		2773.16	1178.28		2808.78	1316.39
		2810.11	1665.63		2774.49	1175.21		2810.11	1321.3
		2811.43	1666.44		2775.82	1172.85		2811.43	1326.93
		2812.76	1667.55		2777.16	1171.38		2812.76	1333.35
		2814.09	1668.77		2778.49	1170.96		2814.09	1337.74
		2815.41	1669.75		2779.82	1171.57		2815.41	1340.61
		2816.74	1670.63		2781.15	1173.1		2816.74	1339.61
		2818.06	1671.38		2782.48	1175.34		2818.06	1339.99
		2819.39	1671.9		2783.81	1178.01		2819.39	1340.18
		2820.71	1672.04		2785.15	1180.78		2820.71	1345.62
		2822.04	1671.89		2786.48	1183.31		2822.04	1353.35
		2823.36	1671.61		2787.81	1185.35		2823.36	1357.2
		2824.69	1671.02		2789.14	1186.65		2824.69	1361.1
		2826.01	1670.43		2790.47	1187.06		2826.01	1367.31
		2827.33	1669.69		2791.8	1186.54		2827.33	1371.34
		2828.66	1668.76		2793.13	1185.14		2828.66	1373.92
		2829.98	1668.07		2794.45	1182.94		2829.98	1375.34
		2831.3	1667.48		2795.78	1180.06		2831.3	1376.62
		2832.63	1667.13		2797.11	1176.65		2832.63	1378.73
		2833.95	1667.01		2798.44	1172.84		2833.95	1379.33
		2835.27	1666.8		2799.77	1168.75		2835.27	1378.44
		2836.59	1666.56		2801.1	1164.46		2836.59	1375.58
		2837.91	1666.5		2802.43	1159.96		2837.91	1374.63
		2839.24	1666.58		2803.75	1155.24		2839.24	1376.74
		2840.56	1666.85		2805.08	1150.11		2840.56	1379.3
		2841.88	1667.24		2806.41	1144.55		2841.88	1384.02
		2843.2	1667.78		2807.74	1138.51		2843.2	1385.96
		2844.52	1668.31		2809.06	1132.04		2844.52	1385.05
		2845.84	1668.66		2810.39	1125.07		2845.84	1386.14
		2847.16	1668.79		2811.71	1117.86		2847.16	1385.57
		2848.48	1668.37		2813.04	1110.52		2848.48	1381.42
		2849.8	1667.62		2814.37	1103.36		2849.8	1378.09
		2851.12	1666.26		2815.69	1096.71		2851.12	1375.61
		2852.44	1664.06		2817.02	1090.78		2852.44	1374.53
		2853.76	1661.17		2818.34	1085.96		2853.76	1373.59
		2855.08	1657.34		2819.67	1082.38		2855.08	1372.65
		2856.4	1652.69		2820.99	1080.11		2856.4	1371.25
		2857.71	1647.47		2822.32	1079.04		2857.71	1369.11
		2859.03	1642.01		2823.64	1079.02		2859.03	1367.46
		2860.35	1636.51		2824.96	1079.82		2860.35	1365.73
		2861.67	1630.94		2826.29	1081.18		2861.67	1364.03
		2862.98	1625.55		2827.61	1082.87		2862.98	1362.33
		2864.3	1620.49		2828.93	1084.63		2864.3	1357.4
		2865.62	1615.78		2830.26	1086.31		2865.62	1354.54
		2866.94	1611.41		2831.58	1087.81		2866.94	1351.94
		2868.25	1607.58		2832.9	1089.18		2868.25	1349.93
		2869.57	1604.57		2834.23	1090.57		2869.57	1347.72
		2870.88	1602.63		2835.55	1092.17		2870.88	1348.37
		2872.2	1601.57		2836.87	1094.21		2872.2	1350.59
		2873.52	1601.87		2838.19	1096.89		2873.52	1353.55
		2874.83	1603.42		2839.51	1100.36		2874.83	1356.52
		2876.15	1606.11		2840.83	1104.71		2876.15	1355.37
		2877.46	1610.09		2842.15	1109.9		2877.46	1352.85
		2878.78	1615.25		2843.47	1115.76		2878.78	1350.88
		2880.09	1621.21		2844.79	1122		2880.09	1348.34
		2881.4	1627.38		2846.11	1128.3		2881.4	1349.29
		2882.72	1633.59		2847.43	1134.29		2882.72	1350.55
		2884.03	1639.91		2848.75	1139.65		2884.03	1350.13
		2885.34	1645.91		2850.07	1144.13		2885.34	1350.17
		2886.66	1651.29		2851.39	1147.62		2886.66	1350.24
		2887.97	1656.05		2852.71	1150.17		2887.97	1347.02
		2889.28	1660.26		2854.03	1151.88		2889.28	1342.76
		2890.6	1664.03		2855.35	1152.88		2890.6	1337.15
		2891.91	1667.06		2856.67	1153.44		2891.91	1332.25
		2893.22	1669.42		2857.99	1153.84		2893.22	1326.85
		2894.53	1671.28		2859.3	1154.36		2894.53	1320.64
		2895.84	1672.26		2860.62	1155.33		2895.84	1313.28
		2897.16	1672.21		2861.94	1156.94		2897.16	1305.18
		2898.47	1671.14		2863.26	1159.32		2898.47	1302.57
		2899.78	1668.68		2864.57	1162.46		2899.78	1301.76
		2901.09	1664.9		2865.89	1166.33		2901.09	1302.06
		2902.4	1659.86		2867.21	1170.77		2902.4	1307.18
		2903.71	1653.93		2868.52	1175.5		2903.71	1311.07
		2905.02	1647.18		2869.84	1180.38		2905.02	1312.75
		2906.33	1639.3		2871.15	1185.07		2906.33	1317
		2907.64	1630.8		2872.47	1189.4		2907.64	1319.31
		2908.95	1622.07		2873.78	1193.16		2908.95	1322.02
		2910.26	1613.25		2875.1	1196.29		2910.26	1324.71
		2911.57	1604.7		2876.41	1198.7		2911.57	1328.05
		2912.87	1596.54		2877.73	1200.41		2912.87	1331.16
		2914.18	1588.61		2879.04	1201.46		2914.18	1333.31
		2915.49	1581.04		2880.36	1201.96		2915.49	1333.15
		2916.8	1573.8		2881.67	1202.05		2916.8	1330.47
		2918.11	1566.95		2882.98	1201.88		2918.11	1328.23
		2919.41	1560.75		2884.3	1201.6		2919.41	1325.83
		2920.72	1555.18		2885.61	1201.34		2920.72	1319.5
		2922.03	1550.7		2886.92	1201.19		2922.03	1312.44
		2923.34	1547.32		2888.24	1201.18		2923.34	1305.04
		2924.64	1545.14		2889.55	1201.34		2924.64	1293.83
		2925.95	1544.09		2890.86	1201.68		2925.95	1282.79
		2927.25	1544.16		2892.17	1202.15		2927.25	1275.43
		2928.56	1545.61		2893.49	1202.71		2928.56	1265.39
		2929.87	1548.25		2894.8	1203.32		2929.87	1255.99
		2931.17	1551.87		2896.11	1203.95		2931.17	1247.72
		2932.48	1556.21		2897.42	1204.54		2932.48	1242.22
		2933.78	1560.76		2898.73	1205.09		2933.78	1238.12
		2935.09	1565.34		2900.04	1205.59		2935.09	1234.85
		2936.39	1569.85		2901.35	1206.04		2936.39	1231.23
		2937.7	1574.16		2902.66	1206.47		2937.7	1231.05
		2939	1577.91		2903.97	1206.94		2939	1234.54
		2940.3	1581.18		2905.28	1207.51		2940.3	1238.35
		2941.61	1584.04		2906.59	1208.25		2941.61	1241.36
		2942.91	1586.52		2907.9	1209.29		2942.91	1245.94
		2944.21	1588.22		2909.21	1210.77		2944.21	1251.23
		2945.52	1589.09		2910.52	1212.83		2945.52	1254.95
		2946.82	1589.08		2911.83	1215.59		2946.82	1259.9
		2948.12	1588.13		2913.14	1219.17		2948.12	1262.24
		2949.42	1586.27		2914.44	1223.58		2949.42	1260.6
		2950.72	1583.32		2915.75	1228.96		2950.72	1259.12
		2952.03	1579.22		2917.06	1235.21		2952.03	1258.72
		2953.33	1573.9		2918.37	1242.23		2953.33	1257.38
		2954.63	1567.7		2919.67	1249.79		2954.63	1253.69
		2955.93	1560.69		2920.98	1257.73		2955.93	1248.07
		2957.23	1552.91		2922.29	1265.67		2957.23	1242.83
		2958.53	1544.45		2923.59	1273.23		2958.53	1238.3
		2959.83	1535.38		2924.9	1280.2		2959.83	1231.14
		2961.13	1526.02		2926.21	1286.22		2961.13	1223.28
		2962.43	1516.36		2927.51	1291.05		2962.43	1214.21
		2963.73	1506.4		2928.82	1294.65		2963.73	1206.65
		2965.03	1495.9		2930.12	1296.98		2965.03	1198.48
		2966.33	1485.31		2931.43	1298.17		2966.33	1189.18
		2967.63	1474.86		2932.73	1298.4		2967.63	1181.64
		2968.93	1464.52		2934.04	1297.94		2968.93	1174.02
		2970.23	1454.53		2935.34	1297.09		2970.23	1167.98
		2971.53	1444.87		2936.65	1296.15		2971.53	1164.48
		2972.82	1435.64		2937.95	1295.38		2972.82	1161.27
		2974.12	1426.75		2939.26	1294.94		2974.12	1157.44
		2975.42	1418.38		2940.56	1294.95		2975.42	1153.28
		2976.72	1410.12		2941.86	1295.4		2976.72	1150.21
		2978.01	1402.12		2943.16	1296.25		2978.01	1148.42
		2979.31	1394.51		2944.47	1297.33		2979.31	1144.03
		2980.61	1387.24		2945.77	1298.47		2980.61	1139.05
		2981.9	1380.46		2947.07	1299.44		2981.9	1134.92
		2983.2	1374.01		2948.38	1300.05		2983.2	1128.95
		2984.5	1368		2949.68	1300.13		2984.5	1123.22
		2985.79	1362.52		2950.98	1299.62		2985.79	1116.65
		2987.09	1357.77		2952.28	1298.54		2987.09	1111.91
		2988.38	1353.68		2953.58	1296.99		2988.38	1108.58
		2989.68	1350.11		2954.88	1295.1		2989.68	1104.66
		2990.97	1347.2		2956.18	1293.16		2990.97	1099.15
		2992.27	1344.53		2957.48	1291.43		2992.27	1092.61
		2993.56	1342.07		2958.78	1290.17		2993.56	1084.9
		2994.86	1339.81		2960.09	1289.52		2994.86	1078.37
		2996.15	1337.65		2961.38	1289.55		2996.15	1072.82
		2997.44	1335.61		2962.68	1290.28		2997.44	1067.34
		2998.74	1333.97		2963.98	1291.58		2998.74	1061.86
		3000.03	1332.78		2965.28	1293.23		3000.03	1056.15
		3001.33	1331.78		2966.58	1294.96		3001.33	1051.1
		3002.62	1330.98		2967.88	1296.42		3002.62	1045.87
		3003.91	1330.28		2969.18	1297.27		3003.91	1041.29
		3005.2	1329.66		2970.48	1297.19		3005.2	1037.04
		3006.5	1329.2		2971.78	1295.91		3006.5	1032.72
		3007.79	1328.76		2973.07	1293.28		3007.79	1027.64
		3009.08	1328.11		2974.37	1289.21		3009.08	1020.03
		3010.37	1327.18		2975.67	1283.74		3010.37	1009.59
		3011.66	1325.72		2976.97	1277.04		3011.66	998.655
		3012.95	1323.56		2978.26	1269.42		3012.95	989.185
		3014.24	1320.97		2979.56	1261.04		3014.24	981.019
		3015.54	1318		2980.86	1252.24		3015.54	973.219
		3016.82	1314.75		2982.15	1243.33		3016.82	964.786
		3018.12	1311.26		2983.45	1234.39		3018.12	954.914
		3019.41	1307.56		2984.74	1225.67		3019.41	946.09
		3020.7	1303.46		2986.04	1217.05		3020.7	935.854
		3021.98	1298.75		2987.34	1208.56		3021.98	926.364
		3023.27	1293.43		2988.63	1200.12		3023.27	917.956
		3024.56	1287.55		2989.93	1191.56		3024.56	910.112
		3025.85	1281.25		2991.22	1182.94		3025.85	900.409
		3027.14	1274.52		2992.51	1174.15		3027.14	890.86
		3028.43	1267.17		2993.81	1165.09		3028.43	882.042
		3029.72	1259.19		2995.1	1155.95		3029.72	875.723
		3031.01	1250.64		2996.4	1146.67		3031.01	872.16
		3032.29	1241.79		2997.69	1137.49		3032.29	871.538
		3033.58	1232.74		2998.98	1128.49		3033.58	872.097
		3034.87	1223.66		3000.28	1119.73		3034.87	872.168
		3036.15	1214.67		3001.57	1111.45		3036.15	872.5
		3037.44	1205.7		3002.86	1103.67		3037.44	873.742
		3038.73	1196.8		3004.15	1096.43		3038.73	875.625
		3040.01	1188.08		3005.45	1089.69		3040.01	878.028
		3041.3	1179.36		3006.74	1083.53		3041.3	880.493
		3042.59	1170.85		3008.03	1077.87		3042.59	885.297
		3043.87	1162.82		3009.32	1072.64		3043.87	888.532
		3045.16	1155.13		3010.61	1067.84		3045.16	888.514
		3046.44	1148.04		3011.9	1063.42		3046.44	888.606
		3047.73	1141.31		3013.2	1059.34		3047.73	888.943
		3049.01	1135.1		3014.49	1055.65		3049.01	889.445
		3050.3	1129.48		3015.78	1052.3		3050.3	888.358
		3051.58	1124.57		3017.07	1049.29		3051.58	885.239
		3052.87	1120.39		3018.36	1046.53		3052.87	879.22
		3054.15	1116.76		3019.65	1043.94		3054.15	871.323
		3055.43	1113.63		3020.94	1041.36		3055.43	862.987
		3056.72	1111.11		3022.22	1038.65		3056.72	855.484
		3058	1109.14		3023.51	1035.56		3058	845.896
		3059.28	1107.59		3024.8	1031.99		3059.28	835.027
		3060.57	1106.27		3026.09	1027.82		3060.57	824.798
		3061.85	1105.23		3027.38	1022.97		3061.85	815.393
		3063.13	1104.4		3028.67	1017.42		3063.13	806.626
		3064.41	1103.62		3029.96	1011.19		3064.41	796.67
		3065.69	1102.83		3031.24	1004.4		3065.69	787.268
		3066.98	1102.15		3032.53	997.206		3066.98	781.41
		3068.26	1101.49		3033.82	989.452		3068.26	775.114
		3069.54	1100.86		3035.11	981.413		3069.54	770.898
		3070.82	1100.15		3036.39	973.326		3070.82	766.435
		3072.1	1099.29		3037.68	965.103		3072.1	762.566
		3073.38	1098.3		3038.96	956.899		3073.38	758.861
		3074.66	1097.1		3040.25	948.549		3074.66	755.951
		3075.94	1095.92		3041.54	940.039		3075.94	754.574
		3077.22	1094.59		3042.82	931.323		3077.22	752.661
		3078.5	1092.94		3044.11	922.123		3078.5	747.95
		3079.78	1090.79		3045.39	912.494		3079.78	744.492
		3081.06	1088.22		3046.68	902.252		3081.06	742.926
		3082.34	1085.65		3047.96	891.64		3082.34	741.546
		3083.54	1083.09		3048.03	890.748		3083.54	740.72
		3084.82	1080.12		3049.32	879.526		3084.82	740.191
		3086.11	1077.15		3050.61	868.162		3086.11	739.761
		3087.39	1074.24		3051.9	856.928		3087.39	738.881
		3088.68	1071.31		3053.19	846.123		3088.68	737.508
		3089.96	1068.38		3054.48	836.081		3089.96	738.398
		3091.24	1065.51		3055.77	827.068		3091.24	736.289
		3092.53	1062.59		3057.06	819.268		3092.53	733.833
		3093.81	1059.72		3058.34	812.735		3093.81	732.661
		3095.09	1056.71		3059.63	807.286		3095.09	732.033
		3096.38	1053.73		3060.92	802.795		3096.38	730.835
		3097.66	1050.67		3062.21	799.006		3097.66	728.414
		3098.94	1047.66		3063.5	795.378		3098.94	723.407
		3100.22	1044.71		3064.79	791.355		3100.22	720.185
		3101.5	1042.06		3066.07	787.535		3101.5	717.557
		3102.79	1039.64		3067.36	783.195		3102.79	713.195
		3104.07	1036.99		3068.65	778.253		3104.07	707.489
		3105.35	1034.21		3069.94	772.686		3105.35	701.437
		3106.63	1031.53		3071.22	766.674		3106.63	693.042
		3107.91	1028.77		3072.51	760.311		3107.91	685.914
		3109.19	1025.94		3073.8	753.931		3109.19	680.881
		3110.47	1022.99		3075.08	747.886		3110.47	677.255
		3111.75	1019.85		3076.37	742.361		3111.75	672.274
		3113.03	1016.33		3077.65	737.64		3113.03	671.632
		3114.31	1012.68		3078.94	733.75		3114.31	672.568
		3115.59	1008.95		3080.22	730.746		3115.59	672.46
		3116.87	1005.34		3081.51	728.415		3116.87	672.178
		3118.15	1001.46		3082.79	726.506		3118.15	674.47
		3119.43	997.311		3084.08	724.686		3119.43	676.492
		3120.7	992.663		3085.36	722.693		3120.7	682.735
		3121.98	987.57		3086.65	720.182		3121.98	688.251
		3123.26	982.05		3087.93	716.976		3123.26	694.672
		3124.54	976.135		3089.22	712.902		3124.54	702.247
		3125.82	970.068		3090.5	708.019		3125.82	708.534
		3127.09	963.915		3091.78	702.392		3127.09	713.169
		3128.37	957.481		3093.07	696.165		3128.37	717.569
		3129.65	951.099		3094.35	689.625		3129.65	720.102
		3130.92	944.934		3095.63	682.982		3130.92	721.555
		3132.2	938.837		3096.91	676.457		3132.2	721.583
		3133.48	933.017		3098.2	670.178		3133.48	719.801
		3134.75	927.797		3099.48	664.338		3134.75	714.02
		3136.03	922.789		3100.76	658.89		3136.03	706.262
		3137.3	917.98		3102.04	653.74		3137.3	699.468
		3138.58	913.021		3103.32	648.731		3138.58	692.065
		3139.85	908.308		3104.6	643.675		3139.85	682.506
		3141.13	903.824		3105.88	638.356		3141.13	673.927
		3142.4	899.914		3107.16	632.614		3142.4	662.976
		3143.68	896.406		3108.44	626.355		3143.68	653.977
		3144.95	893.163		3109.72	619.568		3144.95	642.973
		3146.23	889.995		3111.01	612.263		3146.23	631.034
[truncated: 738 more rows]

## Sheet: fig2h
Figure 2h
				pyridinic N	Fe-N	pyrrolic N	graphitic N	oxidized N
			pFeSAN	53.4	3.8	23.2	10.4	9.2
			FeSAN	44.9	3	23.7	17.3	11.1

## Sheet: fig2g
Figure 2g
			FeSAN			pFeSAN
			Magnetic field	intensity		Magnetic field	intensity
			3460	0.01738		3460	0.03044
			3460.1	0.02624		3460.1	0.02165
			3460.2	0.01168		3460.2	0.0369
			3460.3	0.01586		3460.3	0.02707
			3460.4	0.01806		3460.4	0.03753
			3460.5	0.01678		3460.5	0.02158
			3460.6	0.02572		3460.6	0.02338
			3460.7	0.02085		3460.7	0.02977
			3460.8	0.02508		3460.8	0.03144
			3460.9	0.01572		3460.9	0.02243
			3461	0.0251		3461	0.02781
			3461.1	0.0188		3461.1	0.02847
			3461.2	0.02061		3461.2	0.03116
			3461.3	0.01833		3461.3	0.0124
			3461.4	0.01516		3461.4	0.01569
			3461.5	0.02345		3461.5	0.01832
			3461.6	0.01933		3461.6	0.0237
			3461.7	0.01917		3461.7	0.02078
			3461.8	0.02247		3461.8	0.02353
			3461.9	0.01977		3461.9	0.02588
			3462	0.02217		3462	0.02757
			3462.1	0.02134		3462.1	0.0201
			3462.2	0.01066		3462.2	0.02015
			3462.3	0.0321		3462.3	0.01495
			3462.4	0.0301		3462.4	0.02172
			3462.5	0.01699		3462.5	0.01836
			3462.6	0.02544		3462.6	0.02433
			3462.7	0.02683		3462.7	0.0321
			3462.8	0.029		3462.8	0.02998
			3462.9	0.01963		3462.9	0.03213
			3463	0.01305		3463	0.03121
			3463.1	0.01399		3463.1	0.02688
			3463.2	0.01663		3463.2	0.02347
			3463.3	0.02063		3463.3	0.02498
			3463.4	0.0195		3463.4	0.0246
			3463.5	0.02296		3463.5	0.02283
			3463.6	0.01142		3463.6	0.03495
			3463.7	0.02843		3463.7	0.03192
			3463.8	0.01815		3463.8	0.01396
			3463.9	0.02117		3463.9	0.02373
			3464	0.02162		3464	0.02767
			3464.1	0.02865		3464.1	0.0244
			3464.2	0.02706		3464.2	0.02373
			3464.3	0.01756		3464.3	0.03589
			3464.4	0.0248		3464.4	0.02298
			3464.5	0.01729		3464.5	0.02808
			3464.6	0.03036		3464.6	0.03093
			3464.7	0.01696		3464.7	0.02863
			3464.8	0.0142		3464.8	0.01689
			3464.9	0.02731		3464.9	0.02023
			3465	0.0106		3465	0.02086
			3465.1	0.03121		3465.1	0.01552
			3465.2	0.01967		3465.2	0.02282
			3465.3	0.01746		3465.3	0.02012
			3465.4	0.02271		3465.4	0.02618
			3465.5	0.02926		3465.5	0.02626
			3465.6	0.02645		3465.6	0.03418
			3465.7	0.01744		3465.7	0.02262
			3465.8	0.02528		3465.8	0.02872
			3465.9	0.02008		3465.9	0.018
			3466	0.00961		3466	0.02183
			3466.1	0.01158		3466.1	0.01756
			3466.2	0.01697		3466.2	0.0314
			3466.3	0.02168		3466.3	0.03273
			3466.4	0.02327		3466.4	0.02845
			3466.5	0.01975		3466.5	0.02567
			3466.6	0.02762		3466.6	0.03708
			3466.7	0.02574		3466.7	0.02485
			3466.8	0.02379		3466.8	0.02591
			3466.9	0.02134		3466.9	0.03232
			3467	0.02258		3467	0.02166
			3467.1	0.01234		3467.1	0.02415
			3467.2	0.03118		3467.2	0.03426
			3467.3	0.02404		3467.3	0.02625
			3467.4	0.00718		3467.4	0.01997
			3467.5	0.02152		3467.5	0.02652
			3467.6	0.02742		3467.6	0.02126
			3467.7	0.01731		3467.7	0.02623
			3467.8	0.01187		3467.8	0.01988
			3467.9	0.01503		3467.9	0.01556
			3468	0.02064		3468	0.02858
			3468.1	0.01248		3468.1	0.02104
			3468.2	0.02794		3468.2	0.02639
			3468.3	0.00709		3468.3	0.02472
			3468.4	0.01172		3468.4	0.02219
			3468.5	0.01987		3468.5	0.02361
			3468.6	0.0181		3468.6	0.03438
			3468.7	0.00588		3468.7	0.03721
			3468.8	0.03023		3468.8	0.02902
			3468.9	0.01532		3468.9	0.03714
			3469	0.00999		3469	0.03464
			3469.1	0.02821		3469.1	0.0378
			3469.2	0.02798		3469.2	0.03964
			3469.3	0.02595		3469.3	0.02556
			3469.4	0.01562		3469.4	0.02625
			3469.5	0.01836		3469.5	0.035
			3469.6	0.01373		3469.6	0.04012
			3469.7	0.02495		3469.7	0.03007
			3469.8	0.01232		3469.8	0.03396
			3469.9	0.00994		3469.9	0.02764
			3470	0.02637		3470	0.02329
			3470.1	0.01288		3470.1	0.02135
			3470.2	0.01744		3470.2	0.03526
			3470.3	0.01602		3470.3	0.03374
			3470.4	0.01445		3470.4	0.03328
			3470.5	0.01419		3470.5	0.02528
			3470.6	0.01428		3470.6	0.03759
			3470.7	0.02526		3470.7	0.02939
			3470.8	0.01696		3470.8	0.0318
			3470.9	0.00613		3470.9	0.02593
			3471	0.0166		3471	0.0287
			3471.1	0.02528		3471.1	0.02607
			3471.2	0.01346		3471.2	0.03833
			3471.3	0.0146		3471.3	0.04157
			3471.4	0.01389		3471.4	0.02672
			3471.5	0.00832		3471.5	0.0301
			3471.6	0.015		3471.6	0.03101
			3471.7	0.00172		3471.7	0.029
			3471.8	0.02155		3471.8	0.03522
			3471.9	0.0204		3471.9	0.03573
			3472	0.01378		3472	0.03134
			3472.1	0.02942		3472.1	0.03076
			3472.2	0.0089		3472.2	0.02735
			3472.3	0.01684		3472.3	0.02254
			3472.4	0.02193		3472.4	0.02726
			3472.5	0.0171		3472.5	0.0339
			3472.6	0.01231		3472.6	0.0361
			3472.7	0.01873		3472.7	0.02374
			3472.8	0.01925		3472.8	0.02844
			3472.9	0.00943		3472.9	0.02914
			3473	0.02092		3473	0.02608
			3473.1	0.02416		3473.1	0.02879
			3473.2	0.01157		3473.2	0.02752
			3473.3	0.01151		3473.3	0.02622
			3473.4	0.01486		3473.4	0.02908
			3473.5	0.02725		3473.5	0.01252
			3473.6	0.01645		3473.6	0.02622
			3473.7	0.02545		3473.7	0.02771
			3473.8	0.0267		3473.8	0.04263
			3473.9	0.02388		3473.9	0.02039
			3474	0.00957		3474	0.0255
			3474.1	0.00802		3474.1	0.02545
			3474.2	0.02509		3474.2	0.02661
			3474.3	0.0142		3474.3	0.02906
			3474.4	0.01383		3474.4	0.03074
			3474.5	0.02066		3474.5	0.03097
			3474.6	0.02235		3474.6	0.02372
			3474.7	0.00523		3474.7	0.01981
			3474.8	0.01595		3474.8	0.02569
			3474.9	0.01549		3474.9	0.02507
			3475	0.01743		3475	0.02524
			3475.1	0.02642		3475.1	0.0367
			3475.2	0.02078		3475.2	0.02624
			3475.3	0.01418		3475.3	0.02851
			3475.4	0.00806		3475.4	0.03377
			3475.5	0.01488		3475.5	0.03488
			3475.6	0.01254		3475.6	0.03033
			3475.7	0.01183		3475.7	0.01926
			3475.8	0.00661		3475.8	0.02867
			3475.9	0.01894		3475.9	0.02528
			3476	0.02121		3476	0.02579
			3476.1	0.00458		3476.1	0.03387
			3476.2	0.01352		3476.2	0.02616
			3476.3	0.0072		3476.3	0.02712
			3476.4	0.01529		3476.4	0.03748
			3476.5	0.01809		3476.5	0.03631
			3476.6	0.02069		3476.6	0.02963
			3476.7	0.02146		3476.7	0.03791
			3476.8	0.01189		3476.8	0.02659
			3476.9	0.01919		3476.9	0.02906
			3477	0.01708		3477	0.02943
			3477.1	0.03516		3477.1	0.02135
			3477.2	0.0244		3477.2	0.03091
			3477.3	0.02855		3477.3	0.03604
			3477.4	0.00493		3477.4	0.03682
			3477.5	0.02481		3477.5	0.03488
			3477.6	0.02893		3477.6	0.039
			3477.7	0.0298		3477.7	0.03558
			3477.8	0.00626		3477.8	0.03292
			3477.9	0.01488		3477.9	0.04505
			3478	0.01383		3478	0.03379
			3478.1	0.01699		3478.1	0.03543
			3478.2	0.01479		3478.2	0.03438
			3478.3	0.02315		3478.3	0.03448
			3478.4	0.0126		3478.4	0.03131
			3478.5	0.01687		3478.5	0.04011
			3478.6	0.00865		3478.6	0.03769
			3478.7	0.01392		3478.7	0.03094
			3478.8	0.01733		3478.8	0.04289
			3478.9	0.01064		3478.9	0.03455
			3479	0.02007		3479	0.02555
			3479.1	0.02559		3479.1	0.0243
			3479.2	0.02094		3479.2	0.02911
			3479.3	0.02158		3479.3	0.03737
			3479.4	0.01924		3479.4	0.03768
			3479.5	0.02576		3479.5	0.03263
			3479.6	0.01865		3479.6	0.03761
			3479.7	0.02363		3479.7	0.03155
			3479.8	0.01491		3479.8	0.0327
			3479.9	0.02916		3479.9	0.03674
			3480	0.03035		3480	0.03824
			3480.1	0.01961		3480.1	0.0306
			3480.2	0.0321		3480.2	0.04559
			3480.3	0.0218		3480.3	0.04305
			3480.4	0.01933		3480.4	0.03961
			3480.5	0.02121		3480.5	0.03586
			3480.6	0.01853		3480.6	0.02923
			3480.7	0.03129		3480.7	0.03372
			3480.8	0.00616		3480.8	0.04165
			3480.9	0.02465		3480.9	0.03495
			3481	0.02065		3481	0.03062
			3481.1	0.02553		3481.1	0.03595
			3481.2	0.02017		3481.2	0.0299
			3481.3	0.01591		3481.3	0.0329
			3481.4	0.0248		3481.4	0.03277
			3481.5	0.02266		3481.5	0.04595
			3481.6	0.02423		3481.6	0.03917
			3481.7	0.01955		3481.7	0.03089
			3481.8	0.01921		3481.8	0.03788
			3481.9	0.02522		3481.9	0.04646
			3482	0.01452		3482	0.0399
			3482.1	0.01847		3482.1	0.04108
			3482.2	0.01831		3482.2	0.04215
			3482.3	0.0168		3482.3	0.03793
			3482.4	0.02337		3482.4	0.04606
			3482.5	0.03194		3482.5	0.04429
			3482.6	0.02074		3482.6	0.05549
			3482.7	0.01278		3482.7	0.0318
			3482.8	0.03341		3482.8	0.03695
			3482.9	0.01471		3482.9	0.03803
			3483	0.02449		3483	0.04036
			3483.1	0.03241		3483.1	0.04553
			3483.2	0.01606		3483.2	0.03858
			3483.3	0.01543		3483.3	0.03321
			3483.4	0.01686		3483.4	0.03888
			3483.5	0.02583		3483.5	0.0368
			3483.6	0.0202		3483.6	0.0444
			3483.7	0.02608		3483.7	0.04301
			3483.8	0.02548		3483.8	0.04771
			3483.9	0.00642		3483.9	0.04188
			3484	0.01478		3484	0.04155
			3484.1	0.02551		3484.1	0.04979
			3484.2	0.02697		3484.2	0.04274
			3484.3	0.02459		3484.3	0.04206
			3484.4	0.01856		3484.4	0.03742
			3484.5	0.02923		3484.5	0.04536
			3484.6	0.02117		3484.6	0.03863
			3484.7	0.0152		3484.7	0.03301
			3484.8	0.02598		3484.8	0.02684
			3484.9	0.02134		3484.9	0.04179
			3485	0.01758		3485	0.03431
			3485.1	0.03506		3485.1	0.05271
			3485.2	0.02985		3485.2	0.04338
			3485.3	0.02506		3485.3	0.03853
			3485.4	0.02701		3485.4	0.04115
			3485.5	0.012		3485.5	0.04267
			3485.6	0.02345		3485.6	0.04335
			3485.7	0.0186		3485.7	0.03928
			3485.8	0.03396		3485.8	0.03125
			3485.9	0.03375		3485.9	0.03777
			3486	0.02122		3486	0.04332
			3486.1	0.014		3486.1	0.04108
			3486.2	0.02573		3486.2	0.04348
			3486.3	0.02435		3486.3	0.0357
			3486.4	0.03132		3486.4	0.03602
			3486.5	0.01979		3486.5	0.04678
			3486.6	0.01285		3486.6	0.0382
			3486.7	0.03624		3486.7	0.03637
			3486.8	0.02902		3486.8	0.03077
			3486.9	0.01468		3486.9	0.03565
			3487	0.02648		3487	0.04037
			3487.1	0.02685		3487.1	0.03742
			3487.2	0.02907		3487.2	0.03007
			3487.3	0.03488		3487.3	0.04243
			3487.4	0.02133		3487.4	0.03563
			3487.5	0.03212		3487.5	0.03689
			3487.6	0.02001		3487.6	0.04908
			3487.7	0.02877		3487.7	0.02833
			3487.8	0.02855		3487.8	0.03265
			3487.9	0.03311		3487.9	0.03582
			3488	0.02187		3488	0.03345
			3488.1	0.02272		3488.1	0.02666
			3488.2	0.03021		3488.2	0.03859
			3488.3	0.02514		3488.3	0.02584
			3488.4	0.02979		3488.4	0.02596
			3488.5	0.03884		3488.5	0.04799
			3488.6	0.02623		3488.6	0.03964
			3488.7	0.02931		3488.7	0.03542
			3488.8	0.03142		3488.8	0.04314
			3488.9	0.02795		3488.9	0.03441
			3489	0.02975		3489	0.04507
			3489.1	0.01892		3489.1	0.0344
			3489.2	0.03017		3489.2	0.04234
			3489.3	0.02392		3489.3	0.04416
			3489.4	0.01295		3489.4	0.03528
			3489.5	0.02456		3489.5	0.0497
			3489.6	0.03401		3489.6	0.0487
			3489.7	0.03289		3489.7	0.04296
			3489.8	0.03371		3489.8	0.03842
			3489.9	0.02989		3489.9	0.04089
			3490	0.02495		3490	0.03189
			3490.1	0.02647		3490.1	0.02131
			3490.2	0.01973		3490.2	0.02749
			3490.3	0.02771		3490.3	0.04812
			3490.4	0.01302		3490.4	0.03984
			3490.5	0.02696		3490.5	0.04414
			3490.6	0.01394		3490.6	0.04569
			3490.7	0.02141		3490.7	0.0424
			3490.8	0.03854		3490.8	0.03449
			3490.9	0.02917		3490.9	0.04467
			3491	0.03174		3491	0.04079
			3491.1	0.02869		3491.1	0.03481
			3491.2	0.02409		3491.2	0.03215
			3491.3	0.02066		3491.3	0.04251
			3491.4	0.02061		3491.4	0.0435
			3491.5	0.02422		3491.5	0.04347
			3491.6	0.02789		3491.6	0.03932
			3491.7	0.02357		3491.7	0.04316
			3491.8	0.019		3491.8	0.03998
			3491.9	0.03405		3491.9	0.04794
			3492	0.02855		3492	0.04122
			3492.1	0.02177		3492.1	0.04112
			3492.2	0.01583		3492.2	0.03892
			3492.3	0.02407		3492.3	0.04333
			3492.4	0.03206		3492.4	0.04195
			3492.5	0.02611		3492.5	0.04809
			3492.6	0.02113		3492.6	0.04658
			3492.7	0.0347		3492.7	0.03381
			3492.8	0.02201		3492.8	0.04155
			3492.9	0.01993		3492.9	0.05163
			3493	0.02096		3493	0.04565
			3493.1	0.02697		3493.1	0.03977
			3493.2	0.0271		3493.2	0.04966
			3493.3	0.02452		3493.3	0.05199
			3493.4	0.01728		3493.4	0.05531
			3493.5	0.03366		3493.5	0.04662
			3493.6	0.02267		3493.6	0.05637
			3493.7	0.02126		3493.7	0.05038
			3493.8	0.0223		3493.8	0.05457
			3493.9	0.01788		3493.9	0.04923
			3494	0.03016		3494	0.05239
			3494.1	0.02635		3494.1	0.05758
			3494.2	0.02309		3494.2	0.05512
			3494.3	0.02544		3494.3	0.05297
			3494.4	0.02249		3494.4	0.05321
			3494.5	0.03049		3494.5	0.06362
			3494.6	0.03516		3494.6	0.05532
			3494.7	0.03386		3494.7	0.05158
			3494.8	0.02247		3494.8	0.04255
			3494.9	0.02442		3494.9	0.06086
			3495	0.0334		3495	0.05359
			3495.1	0.01804		3495.1	0.04293
			3495.2	0.03059		3495.2	0.05372
			3495.3	0.03226		3495.3	0.05917
			3495.4	0.03261		3495.4	0.05245
			3495.5	0.02452		3495.5	0.05005
			3495.6	0.0293		3495.6	0.06128
			3495.7	0.03008		3495.7	0.0568
			3495.8	0.02617		3495.8	0.05034
			3495.9	0.03285		3495.9	0.04626
			3496	0.02355		3496	0.05566
			3496.1	0.01499		3496.1	0.05662
			3496.2	0.02301		3496.2	0.05992
			3496.3	0.03214		3496.3	0.04971
			3496.4	0.02518		3496.4	0.05607
			3496.5	0.03773		3496.5	0.04958
			3496.6	0.02235		3496.6	0.06244
			3496.7	0.03754		3496.7	0.06489
			3496.8	0.02877		3496.8	0.05681
			3496.9	0.02038		3496.9	0.06008
			3497	0.01313		3497	0.07208
			3497.1	0.02076		3497.1	0.07016
			3497.2	0.02437		3497.2	0.07499
			3497.3	0.02313		3497.3	0.06608
			3497.4	0.01957		3497.4	0.06912
			3497.5	0.02768		3497.5	0.0602
			3497.6	0.02856		3497.6	0.06209
			3497.7	0.03945		3497.7	0.05835
			3497.8	0.03111		3497.8	0.05562
			3497.9	0.03386		3497.9	0.06142
			3498	0.01856		3498	0.05712
			3498.1	0.0255		3498.1	0.07178
			3498.2	0.02476		3498.2	0.06418
			3498.3	0.02333		3498.3	0.06913
			3498.4	0.03574		3498.4	0.07553
			3498.5	0.0369		3498.5	0.07113
			3498.6	0.03323		3498.6	0.06021
			3498.7	0.03497		3498.7	0.07197
			3498.8	0.01581		3498.8	0.07468
			3498.9	0.02911		3498.9	0.07146
			3499	0.02526		3499	0.07502
			3499.1	0.02675		3499.1	0.07078
			3499.2	0.03591		3499.2	0.07815
			3499.3	0.04447		3499.3	0.07971
			3499.4	0.04142		3499.4	0.07248
			3499.5	0.02238		3499.5	0.07739
			3499.6	0.02503		3499.6	0.07711
			3499.7	0.02603		3499.7	0.07756
			3499.8	0.03183		3499.8	0.08433
			3499.9	0.04387		3499.9	0.08328
			3500	0.03505		3500	0.077
			3500.1	0.03793		3500.1	0.08056
			3500.2	0.03358		3500.2	0.08751
			3500.3	0.03435		3500.3	0.08662
			3500.4	0.03502		3500.4	0.0892
			3500.5	0.03174		3500.5	0.08769
			3500.6	0.03446		3500.6	0.07641
			3500.7	0.03902		3500.7	0.086
			3500.8	0.03388		3500.8	0.08987
			3500.9	0.04397		3500.9	0.09251
			3501	0.03774		3501	0.08935
			3501.1	0.03473		3501.1	0.08998
			3501.2	0.03976		3501.2	0.08619
			3501.3	0.04941		3501.3	0.09559
			3501.4	0.04937		3501.4	0.09137
			3501.5	0.03895		3501.5	0.08341
			3501.6	0.03703		3501.6	0.09345
			3501.7	0.03943		3501.7	0.09863
			3501.8	0.0465		3501.8	0.11135
			3501.9	0.04764		3501.9	0.09752
			3502	0.03891		3502	0.08974
			3502.1	0.03995		3502.1	0.09982
			3502.2	0.04614		3502.2	0.10157
			3502.3	0.04884		3502.3	0.10381
			3502.4	0.04367		3502.4	0.09483
			3502.5	0.04544		3502.5	0.11045
			3502.6	0.04458		3502.6	0.10985
			3502.7	0.03325		3502.7	0.11667
			3502.8	0.05093		3502.8	0.12132
			3502.9	0.05941		3502.9	0.12094
			3503	0.05614		3503	0.12783
			3503.1	0.04236		3503.1	0.13569
			3503.2	0.05433		3503.2	0.14216
			3503.3	0.05712		3503.3	0.13911
			3503.4	0.05081		3503.4	0.1297
			3503.5	0.05653		3503.5	0.13118
			3503.6	0.05673		3503.6	0.1441
			3503.7	0.0469		3503.7	0.1392
			3503.8	0.04716		3503.8	0.13478
			3503.9	0.05927		3503.9	0.14085
			3504	0.05693		3504	0.14374
			3504.1	0.06139		3504.1	0.13932
			3504.2	0.06363		3504.2	0.1559
			3504.3	0.06098		3504.3	0.15434
			3504.4	0.04942		3504.4	0.15131
			3504.5	0.0693		3504.5	0.15897
			3504.6	0.07098		3504.6	0.15044
			3504.7	0.06191		3504.7	0.15441
			3504.8	0.0645		3504.8	0.1643
			3504.9	0.0699		3504.9	0.17131
			3505	0.07324		3505	0.16873
			3505.1	0.07508		3505.1	0.16955
			3505.2	0.06946		3505.2	0.1731
			3505.3	0.081		3505.3	0.1781
			3505.4	0.07033		3505.4	0.18011
			3505.5	0.07248		3505.5	0.19438
			3505.6	0.06856		3505.6	0.18451
			3505.7	0.08293		3505.7	0.18307
			3505.8	0.08252		3505.8	0.19021
			3505.9	0.07827		3505.9	0.19792
			3506	0.07696		3506	0.19694
			3506.1	0.0792		3506.1	0.20009
			3506.2	0.07704		3506.2	0.19703
			3506.3	0.0778		3506.3	0.20538
			3506.4	0.07418		3506.4	0.20836
			3506.5	0.08329		3506.5	0.20737
			3506.6	0.0843		3506.6	0.22091
			3506.7	0.08208		3506.7	0.21683
			3506.8	0.08192		3506.8	0.22029
			3506.9	0.07864		3506.9	0.21968
			3507	0.10236		3507	0.22576
			3507.1	0.09554		3507.1	0.21772
			3507.2	0.09263		3507.2	0.22911
			3507.3	0.09069		3507.3	0.22952
			3507.4	0.09818		3507.4	0.24291
			3507.5	0.10952		3507.5	0.2364
			3507.6	0.10001		3507.6	0.23848
			3507.7	0.09577		3507.7	0.2349
			3507.8	0.10327		3507.8	0.24368
			3507.9	0.10088		3507.9	0.23681
			3508	0.09585		3508	0.2428
			3508.1	0.09813		3508.1	0.24577
			3508.2	0.11264		3508.2	0.23583
			3508.3	0.11212		3508.3	0.25281
			3508.4	0.10926		3508.4	0.23974
			3508.5	0.11618		3508.5	0.23621
			3508.6	0.10252		3508.6	0.2399
			3508.7	0.11101		3508.7	0.23888
			3508.8	0.11233		3508.8	0.25571
			3508.9	0.10858		3508.9	0.23983
			3509	0.11117		3509	0.2346
			3509.1	0.11534		3509.1	0.23433
			3509.2	0.11356		3509.2	0.23221
			3509.3	0.10045		3509.3	0.21442
			3509.4	0.10523		3509.4	0.21175
			3509.5	0.10447		3509.5	0.20032
			3509.6	0.10396		3509.6	0.20139
			3509.7	0.10577		3509.7	0.20266
			3509.8	0.10036		3509.8	0.19436
			3509.9	0.10691		3509.9	0.18373
			3510	0.10278		3510	0.17423
			3510.1	0.11604		3510.1	0.16598
			3510.2	0.10223		3510.2	0.15581
			3510.3	0.09836		3510.3	0.1486
			3510.4	0.10003		3510.4	0.12896
			3510.5	0.09138		3510.5	0.12189
			3510.6	0.08434		3510.6	0.10402
			3510.7	0.0804		3510.7	0.0959
			3510.8	0.07887		3510.8	0.08884
			3510.9	0.08868		3510.9	0.06169
			3511	0.07463		3511	0.03151
			3511.1	0.05875		3511.1	0.03227
			3511.2	0.06341		3511.2	0.00903
			3511.3	0.05827		3511.3	-0.000950179
			3511.4	0.05434		3511.4	-0.02702
			3511.5	0.04383		3511.5	-0.02265
			3511.6	0.03989		3511.6	-0.04202
			3511.7	0.0367		3511.7	-0.07138
			3511.8	0.02798		3511.8	-0.06897
			3511.9	0.02673		3511.9	-0.08502
			3512	0.01608		3512	-0.08866
			3512.1	0.00475		3512.1	-0.12082
			3512.2	0.00607		3512.2	-0.12604
			3512.3	-0.00543		3512.3	-0.13878
			3512.4	-0.01093		3512.4	-0.14407
			3512.5	-0.00524		3512.5	-0.16496
			3512.6	-0.01661		3512.6	-0.17296
			3512.7	-0.01845		3512.7	-0.177
			3512.8	-0.01974		3512.8	-0.19905
			3512.9	-0.03293		3512.9	-0.19908
			3513	-0.0365		3513	-0.20612
			3513.1	-0.04463		3513.1	-0.22103
			3513.2	-0.06425		3513.2	-0.22838
			3513.3	-0.06232		3513.3	-0.22255
			3513.4	-0.07079		3513.4	-0.22338
			3513.5	-0.05633		3513.5	-0.23808
			3513.6	-0.07113		3513.6	-0.23809
			3513.7	-0.07148		3513.7	-0.24162
			3513.8	-0.079		3513.8	-0.24638
			3513.9	-0.08398		3513.9	-0.25342
			3514	-0.08115		3514	-0.24649
			3514.1	-0.09114		3514.1	-0.25245
			3514.2	-0.07992		3514.2	-0.25148
			3514.3	-0.09641		3514.3	-0.25218
			3514.4	-0.09194		3514.4	-0.24287
			3514.5	-0.09306		3514.5	-0.24997
			3514.6	-0.09085		3514.6	-0.25477
			3514.7	-0.09057		3514.7	-0.24519
			3514.8	-0.10774		3514.8	-0.23951
			3514.9	-0.10097		3514.9	-0.23496
			3515	-0.09782		3515	-0.24165
			3515.1	-0.1045		3515.1	-0.23421
			3515.2	-0.10489		3515.2	-0.24072
			3515.3	-0.10548		3515.3	-0.22389
			3515.4	-0.10268		3515.4	-0.21923
			3515.5	-0.09957		3515.5	-0.23188
			3515.6	-0.10693		3515.6	-0.22752
			3515.7	-0.09134		3515.7	-0.2169
			3515.8	-0.09242		3515.8	-0.2134
			3515.9	-0.1049		3515.9	-0.21412
			3516	-0.10756		3516	-0.21856
			3516.1	-0.09539		3516.1	-0.20222
			3516.2	-0.09249		3516.2	-0.19846
			3516.3	-0.09856		3516.3	-0.20582
			3516.4	-0.09332		3516.4	-0.19024
			3516.5	-0.09388		3516.5	-0.19838
			3516.6	-0.09546		3516.6	-0.18985
			3516.7	-0.09375		3516.7	-0.18241
			3516.8	-0.09073		3516.8	-0.17939
			3516.9	-0.09111		3516.9	-0.17975
			3517	-0.09445		3517	-0.18352
			3517.1	-0.0928		3517.1	-0.17196
			3517.2	-0.08744		3517.2	-0.18157
			3517.3	-0.0909		3517.3	-0.17648
			3517.4	-0.08915		3517.4	-0.17204
			3517.5	-0.0956		3517.5	-0.17166
			3517.6	-0.08496		3517.6	-0.16837
			3517.7	-0.08555		3517.7	-0.16728
			3517.8	-0.07834		3517.8	-0.1584
			3517.9	-0.08006		3517.9	-0.15383
			3518	-0.07737		3518	-0.15856
			3518.1	-0.07631		3518.1	-0.14801
			3518.2	-0.08101		3518.2	-0.14897
			3518.3	-0.07757		3518.3	-0.14165
			3518.4	-0.07694		3518.4	-0.14598
			3518.5	-0.07568		3518.5	-0.14113
			3518.6	-0.09081		3518.6	-0.13218
			3518.7	-0.08549		3518.7	-0.13802
			3518.8	-0.07068		3518.8	-0.15223
			3518.9	-0.0801		3518.9	-0.13449
			3519	-0.07695		3519	-0.13525
			3519.1	-0.07043		3519.1	-0.13271
			3519.2	-0.07279		3519.2	-0.12742
			3519.3	-0.06899		3519.3	-0.12988
			3519.4	-0.08164		3519.4	-0.13044
			3519.5	-0.07145		3519.5	-0.14086
			3519.6	-0.07717		3519.6	-0.12042
			3519.7	-0.06501		3519.7	-0.12415
			3519.8	-0.05899		3519.8	-0.12387
			3519.9	-0.06501		3519.9	-0.11329
			3520	-0.05306		3520	-0.10702
			3520.1	-0.07362		3520.1	-0.11473
			3520.2	-0.0721		3520.2	-0.11947
			3520.3	-0.06656		3520.3	-0.09947
			3520.4	-0.05634		3520.4	-0.11404
			3520.5	-0.05787		3520.5	-0.09835
			3520.6	-0.06005		3520.6	-0.10018
			3520.7	-0.06119		3520.7	-0.1035
			3520.8	-0.0567		3520.8	-0.10372
			3520.9	-0.05313		3520.9	-0.11389
			3521	-0.06171		3521	-0.10878
			3521.1	-0.05955		3521.1	-0.10784
			3521.2	-0.05936		3521.2	-0.1038
			3521.3	-0.05829		3521.3	-0.10728
			3521.4	-0.06296		3521.4	-0.10486
			3521.5	-0.0611		3521.5	-0.09939
			3521.6	-0.05482		3521.6	-0.09501
			3521.7	-0.05968		3521.7	-0.09209
			3521.8	-0.05235		3521.8	-0.07962
			3521.9	-0.05294		3521.9	-0.09029
			3522	-0.05645		3522	-0.09968
			3522.1	-0.05061		3522.1	-0.08243
			3522.2	-0.04935		3522.2	-0.08931
			3522.3	-0.06079		3522.3	-0.07911
			3522.4	-0.0603		3522.4	-0.08504
			3522.5	-0.06389		3522.5	-0.07866
			3522.6	-0.05819		3522.6	-0.08622
			3522.7	-0.04594		3522.7	-0.08898
			3522.8	-0.05174		3522.8	-0.08792
			3522.9	-0.05016		3522.9	-0.08966
			3523	-0.05021		3523	-0.08833
			3523.1	-0.04939		3523.1	-0.07864
			3523.2	-0.05533		3523.2	-0.08081
			3523.3	-0.04563		3523.3	-0.06785
			3523.4	-0.05645		3523.4	-0.08172
			3523.5	-0.04716		3523.5	-0.06866
			3523.6	-0.04617		3523.6	-0.07038
			3523.7	-0.05477		3523.7	-0.06549
			3523.8	-0.0404		3523.8	-0.07361
			3523.9	-0.04031		3523.9	-0.07868
			3524	-0.04182		3524	-0.07699
			3524.1	-0.05201		3524.1	-0.07019
			3524.2	-0.04453		3524.2	-0.07189
			3524.3	-0.05139		3524.3	-0.07514
			3524.4	-0.04874		3524.4	-0.06543
			3524.5	-0.03765		3524.5	-0.07534
			3524.6	-0.0458		3524.6	-0.07122
			3524.7	-0.05305		3524.7	-0.06753
			3524.8	-0.03496		3524.8	-0.06695
			3524.9	-0.03637		3524.9	-0.07066
			3525	-0.04165		3525	-0.06203
			3525.1	-0.04305		3525.1	-0.06265
			3525.2	-0.048		3525.2	-0.06576
			3525.3	-0.04347		3525.3	-0.06846
			3525.4	-0.03679		3525.4	-0.0643
			3525.5	-0.04117		3525.5	-0.06793
			3525.6	-0.03347		3525.6	-0.06667
			3525.7	-0.03444		3525.7	-0.0659
			3525.8	-0.04389		3525.8	-0.06626
			3525.9	-0.03686		3525.9	-0.06662
			3526	-0.04599		3526	-0.05398
			3526.1	-0.037		3526.1	-0.05512
			3526.2	-0.03775		3526.2	-0.06236
			3526.3	-0.04277		3526.3	-0.05443
			3526.4	-0.04788		3526.4	-0.05906
			3526.5	-0.03997		3526.5	-0.06215
			3526.6	-0.03145		3526.6	-0.06639
			3526.7	-0.04665		3526.7	-0.07158
			3526.8	-0.04322		3526.8	-0.05844
			3526.9	-0.03093		3526.9	-0.05738
			3527	-0.03584		3527	-0.06356
			3527.1	-0.05296		3527.1	-0.06145
			3527.2	-0.04406		3527.2	-0.05695
			3527.3	-0.03509		3527.3	-0.0643
			3527.4	-0.03974		3527.4	-0.06305
			3527.5	-0.04591		3527.5	-0.05839
			3527.6	-0.04657		3527.6	-0.07242
			3527.7	-0.03838		3527.7	-0.06177
			3527.8	-0.03145		3527.8	-0.06894
			3527.9	-0.03725		3527.9	-0.05833
			3528	-0.03632		3528	-0.06213
			3528.1	-0.03411		3528.1	-0.04793
			3528.2	-0.02266		3528.2	-0.05384
			3528.3	-0.044		3528.3	-0.05409
			3528.4	-0.03265		3528.4	-0.06027
			3528.5	-0.05174		3528.5	-0.0704
			3528.6	-0.03649		3528.6	-0.0607
			3528.7	-0.04373		3528.7	-0.05486
			3528.8	-0.03526		3528.8	-0.05863
			3528.9	-0.04393		3528.9	-0.05131
			3529	-0.0404		3529	-0.06192
			3529.1	-0.02741		3529.1	-0.05239
			3529.2	-0.0348		3529.2	-0.05369
			3529.3	-0.02932		3529.3	-0.05618
			3529.4	-0.03141		3529.4	-0.04894
			3529.5	-0.03498		3529.5	-0.05807
			3529.6	-0.03657		3529.6	-0.05826
			3529.7	-0.03478		3529.7	-0.05724
			3529.8	-0.04427		3529.8	-0.06403
			3529.9	-0.02836		3529.9	-0.06572
			3530	-0.02896		3530	-0.06103
			3530.1	-0.02975		3530.1	-0.04928
			3530.2	-0.03888		3530.2	-0.04046
			3530.3	-0.01814		3530.3	-0.05783
			3530.4	-0.02939		3530.4	-0.0441
			3530.5	-0.02649		3530.5	-0.04839
			3530.6	-0.03039		3530.6	-0.04556
			3530.7	-0.02183		3530.7	-0.06253
			3530.8	-0.03158		3530.8	-0.05456
			3530.9	-0.02641		3530.9	-0.06168
			3531	-0.02734		3531	-0.05913
			3531.1	-0.02095		3531.1	-0.0603
			3531.2	-0.03007		3531.2	-0.05273
			3531.3	-0.03604		3531.3	-0.05381
			3531.4	-0.02822		3531.4	-0.04576
			3531.5	-0.03185		3531.5	-0.04704
			3531.6	-0.03372		3531.6	-0.0498
			3531.7	-0.02893		3531.7	-0.05815
			3531.8	-0.01774		3531.8	-0.06073
			3531.9	-0.02181		3531.9	-0.06069
			3532	-0.02749		3532	-0.06105
			3532.1	-0.03268		3532.1	-0.04959
			3532.2	-0.02605		3532.2	-0.05257
			3532.3	-0.03613		3532.3	-0.03989
			3532.4	-0.03085		3532.4	-0.05035
			3532.5	-0.03246		3532.5	-0.04074
			3532.6	-0.02885		3532.6	-0.04234
			3532.7	-0.02718		3532.7	-0.04702
			3532.8	-0.03248		3532.8	-0.04334
			3532.9	-0.02567		3532.9	-0.04319
			3533	-0.02931		3533	-0.0414
			3533.1	-0.02711		3533.1	-0.03646
			3533.2	-0.02637		3533.2	-0.04608
			3533.3	-0.03375		3533.3	-0.0472
			3533.4	-0.0284		3533.4	-0.04928
			3533.5	-0.0306		3533.5	-0.03972
			3533.6	-0.03172		3533.6	-0.04888
			3533.7	-0.02739		3533.7	-0.0483
			3533.8	-0.02065		3533.8	-0.04941
			3533.9	-0.02561		3533.9	-0.04567
			3534	-0.04318		3534	-0.05292
			3534.1	-0.02215		3534.1	-0.04261
			3534.2	-0.02148		3534.2	-0.0487
			3534.3	-0.02526		3534.3	-0.03413
			3534.4	-0.02085		3534.4	-0.05441
			3534.5	-0.01403		3534.5	-0.04381
			3534.6	-0.02378		3534.6	-0.04993
			3534.7	-0.03037		3534.7	-0.06101
			3534.8	-0.01347		3534.8	-0.05196
			3534.9	-0.01866		3534.9	-0.05088
			3535	-0.02265		3535	-0.04955
			3535.1	-0.02182		3535.1	-0.04553
			3535.2	-0.02361		3535.2	-0.04484
			3535.3	-0.02252		3535.3	-0.04529
			3535.4	-0.02524		3535.4	-0.04172
			3535.5	-0.01829		3535.5	-0.05155
			3535.6	-0.01742		3535.6	-0.0449
			3535.7	-0.03292		3535.7	-0.03737
			3535.8	-0.02551		3535.8	-0.0331
			3535.9	-0.02123		3535.9	-0.03739
			3536	-0.02905		3536	-0.05012
			3536.1	-0.02072		3536.1	-0.04384
			3536.2	-0.02564		3536.2	-0.04153
			3536.3	-0.02813		3536.3	-0.03434
			3536.4	-0.0284		3536.4	-0.04486
			3536.5	-0.02608		3536.5	-0.04129
			3536.6	-0.02555		3536.6	-0.0418
			3536.7	-0.03656		3536.7	-0.03147
			3536.8	-0.03361		3536.8	-0.036
			3536.9	-0.01239		3536.9	-0.03509
			3537	-0.01907		3537	-0.04592
			3537.1	-0.02222		3537.1	-0.04339
			3537.2	-0.02506		3537.2	-0.03329
			3537.3	-0.03116		3537.3	-0.04303
			3537.4	-0.03303		3537.4	-0.0426
			3537.5	-0.01552		3537.5	-0.03953
			3537.6	-0.02995		3537.6	-0.03945
			3537.7	-0.02289		3537.7	-0.0414
			3537.8	-0.01495		3537.8	-0.03179
			3537.9	-0.02038		3537.9	-0.03638
			3538	-0.0178		3538	-0.03136
			3538.1	-0.03134		3538.1	-0.03081
			3538.2	-0.02569		3538.2	-0.03587
			3538.3	-0.0103		3538.3	-0.0266
			3538.4	-0.01375		3538.4	-0.03576
			3538.5	-0.03136		3538.5	-0.04823
			3538.6	-0.01886		3538.6	-0.04002
			3538.7	-0.01869		3538.7	-0.0267
			3538.8	-0.01877		3538.8	-0.03752
			3538.9	-0.0251		3538.9	-0.03214
			3539	-0.02103		3539	-0.0309
			3539.1	-0.02607		3539.1	-0.03905
			3539.2	-0.02546		3539.2	-0.0206
			3539.3	-0.01314		3539.3	-0.02313
			3539.4	-0.01387		3539.4	-0.02901
			3539.5	-0.01639		3539.5	-0.03335
			3539.6	-0.01721		3539.6	-0.03913
			3539.7	-0.02109		3539.7	-0.03796
			3539.8	-0.01936		3539.8	-0.03535
			3539.9	-0.02081		3539.9	-0.02691
			3540	-0.0198		3540	-0.0216
			3540.1	-0.03272		3540.1	-0.04347
			3540.2	-0.01985		3540.2	-0.02344
			3540.3	-0.01873		3540.3	-0.03736
			3540.4	-0.02266		3540.4	-0.02777
			3540.5	-0.01488		3540.5	-0.03632
			3540.6	-0.02289		3540.6	-0.03318
			3540.7	-0.01522		3540.7	-0.02387
			3540.8	-0.01739		3540.8	-0.0347
			3540.9	-0.01166		3540.9	-0.03614
			3541	-0.02397		3541	-0.02541
			3541.1	-0.01735		3541.1	-0.03345
			3541.2	-0.01622		3541.2	-0.01979
			3541.3	-0.02415		3541.3	-0.0347
			3541.4	-0.01794		3541.4	-0.03966
			3541.5	-0.01621		3541.5	-0.03338
			3541.6	-0.01313		3541.6	-0.03587
			3541.7	-0.01489		3541.7	-0.03459
			3541.8	-0.01538		3541.8	-0.03078
			3541.9	-0.02314		3541.9	-0.03145
			3542	-0.02497		3542	-0.0287
			3542.1	-0.02374		3542.1	-0.02941
			3542.2	-0.02702		3542.2	-0.0439
			3542.3	-0.02075		3542.3	-0.0237
			3542.4	-0.01783		3542.4	-0.03696
			3542.5	-0.01671		3542.5	-0.02904
			3542.6	-0.01782		3542.6	-0.0211
			3542.7	-0.03005		3542.7	-0.02827
			3542.8	-0.01913		3542.8	-0.03048
			3542.9	-0.02889		3542.9	-0.02606
			3543	-0.02011		3543	-0.03456
			3543.1	-0.0269		3543.1	-0.04244
			3543.2	-0.0219		3543.2	-0.03632
			3543.3	-0.01597		3543.3	-0.02175
			3543.4	-0.02302		3543.4	-0.03203
			3543.5	-0.02205		3543.5	-0.02791
			3543.6	-0.01452		3543.6	-0.03073
			3543.7	-0.0229		3543.7	-0.03352
			3543.8	-0.02107		3543.8	-0.03039
			3543.9	-0.02458		3543.9	-0.03647
			3544	-0.02423		3544	-0.03717
			3544.1	-0.01957		3544.1	-0.03348
			3544.2	-0.02749		3544.2	-0.03187
			3544.3	-0.01557		3544.3	-0.02056
			3544.4	-0.02371		3544.4	-0.02827
			3544.5	-0.02596		3544.5	-0.03181
			3544.6	-0.02145		3544.6	-0.03058
			3544.7	-0.02344		3544.7	-0.02359
			3544.8	-0.02534		3544.8	-0.03063
			3544.9	-0.0274		3544.9	-0.03205
			3545	-0.03742		3545	-0.0329
			3545.1	-0.0162		3545.1	-0.03053
			3545.2	-0.02641		3545.2	-0.02763
			3545.3	-0.02269		3545.3	-0.0252
			3545.4	-0.02941		3545.4	-0.02962
			3545.5	-0.01175		3545.5	-0.04184
			3545.6	-0.02501		3545.6	-0.02995
			3545.7	-0.02406		3545.7	-0.03217
			3545.8	-0.02913		3545.8	-0.02683
			3545.9	-0.02938		3545.9	-0.0341
			3546	-0.0191		3546	-0.034
			3546.1	-0.02179		3546.1	-0.02984
			3546.2	-0.02258		3546.2	-0.03094
			3546.3	-0.02597		3546.3	-0.03497
			3546.4	-0.02354		3546.4	-0.03265
			3546.5	-0.02803		3546.5	-0.03599
			3546.6	-0.01439		3546.6	-0.0215
			3546.7	-0.03091		3546.7	-0.02898
			3546.8	-0.02706		3546.8	-0.03668
			3546.9	-0.01264		3546.9	-0.03114
			3547	-0.01613		3547	-0.02978
			3547.1	-0.02915		3547.1	-0.01968
			3547.2	-0.03219		3547.2	-0.02972
			3547.3	-0.01804		3547.3	-0.03343
			3547.4	-0.02521		3547.4	-0.0247
			3547.5	-0.02572		3547.5	-0.02739
			3547.6	-0.03281		3547.6	-0.03103
			3547.7	-0.03221		3547.7	-0.02883
			3547.8	-0.01864		3547.8	-0.0275
			3547.9	-0.01604		3547.9	-0.02954
			3548	-0.02578		3548	-0.03639
			3548.1	-0.01172		3548.1	-0.03637
			3548.2	-0.02148		3548.2	-0.03451
			3548.3	-0.02554		3548.3	-0.02417
			3548.4	-0.01395		3548.4	-0.03189
			3548.5	-0.02964		3548.5	-0.0242
			3548.6	-0.03093		3548.6	-0.03149
			3548.7	-0.02061		3548.7	-0.02243
			3548.8	-0.02515		3548.8	-0.02827
			3548.9	-0.01516		3548.9	-0.03616
			3549	-0.02021		3549	-0.02935
			3549.1	-0.01734		3549.1	-0.01202
			3549.2	-0.02079		3549.2	-0.02845
			3549.3	-0.0203		3549.3	-0.02674
			3549.4	-0.01076		3549.4	-0.02605
			3549.5	-0.03129		3549.5	-0.02852
			3549.6	-0.02766		3549.6	-0.02291
			3549.7	-0.02386		3549.7	-0.03304
			3549.8	-0.01706		3549.8	-0.01992
			3549.9	-0.02089		3549.9	-0.03538
			3550	-0.01635		3550	-0.02741
			3550.1	-0.02138		3550.1	-0.02713
			3550.2	-0.02498		3550.2	-0.02973
			3550.3	-0.02559		3550.3	-0.03331
			3550.4	-0.02763		3550.4	-0.03825
			3550.5	-0.02209		3550.5	-0.02533
			3550.6	-0.02317		3550.6	-0.03394
			3550.7	-0.01365		3550.7	-0.02774
			3550.8	-0.02347		3550.8	-0.03253
			3550.9	-0.02829		3550.9	-0.01826
			3551	-0.02927		3551	-0.02575
			3551.1	-0.01935		3551.1	-0.0334
			3551.2	-0.02341		3551.2	-0.03065
			3551.3	-0.01834		3551.3	-0.03117
			3551.4	-0.01803		3551.4	-0.04579
			3551.5	-0.02586		3551.5	-0.03046
			3551.6	-0.02366		3551.6	-0.03058
			3551.7	-0.02092		3551.7	-0.03481
			3551.8	-0.01821		3551.8	-0.03456
			3551.9	-0.0297		3551.9	-0.04688
			3552	-0.02707		3552	-0.03188
			3552.1	-0.01449		3552.1	-0.02817
			3552.2	-0.02534		3552.2	-0.02269
			3552.3	-0.0267		3552.3	-0.03116
			3552.4	-0.0235		3552.4	-0.03059
			3552.5	-0.0138		3552.5	-0.02911
			3552.6	-0.03342		3552.6	-0.03285
			3552.7	-0.02376		3552.7	-0.02221
			3552.8	-0.03018		3552.8	-0.02803
			3552.9	-0.02466		3552.9	-0.03025
			3553	-0.01355		3553	-0.03878
			3553.1	-0.01284		3553.1	-0.02442
			3553.2	-0.01336		3553.2	-0.02924
			3553.3	-0.0278		3553.3	-0.02854
			3553.4	-0.02028		3553.4	-0.03097
			3553.5	-0.01464		3553.5	-0.02863
			3553.6	-0.01409		3553.6	-0.0204
			3553.7	-0.01211		3553.7	-0.03703
			3553.8	-0.01249		3553.8	-0.02941
			3553.9	-0.03357		3553.9	-0.03102
			3554	-0.03165		3554	-0.03019
			3554.1	-0.03237		3554.1	-0.02546
			3554.2	-0.02001		3554.2	-0.03878
			3554.3	-0.01475		3554.3	-0.03063
			3554.4	-0.01781		3554.4	-0.02686
			3554.5	-0.01277		3554.5	-0.0386
			3554.6	-0.02032		3554.6	-0.02413
			3554.7	-0.02127		3554.7	-0.0365
			3554.8	-0.02702		3554.8	-0.023
			3554.9	-0.02845		3554.9	-0.02727
			3555	-0.01774		3555	-0.02179
			3555.1	-0.01928		3555.1	-0.03317
			3555.2	-0.02797		3555.2	-0.02784
			3555.3	-0.01523		3555.3	-0.0381
			3555.4	-0.01734		3555.4	-0.03561
			3555.5	-0.01876		3555.5	-0.02774
			3555.6	-0.01554		3555.6	-0.03397
			3555.7	-0.01977		3555.7	-0.03336
			3555.8	-0.00104		3555.8	-0.02956
			3555.9	-0.00919		3555.9	-0.02977
			3556	-0.01725		3556	-0.01759
			3556.1	-0.02127		3556.1	-0.02762
			3556.2	-0.01688		3556.2	-0.03197
			3556.3	-0.01468		3556.3	-0.02254
			3556.4	-0.02237		3556.4	-0.02214
			3556.5	-0.02012		3556.5	-0.02665
			3556.6	-0.02576		3556.6	-0.02298
			3556.7	-0.01796		3556.7	-0.02867
			3556.8	-0.0148		3556.8	-0.02496
			3556.9	-0.01284		3556.9	-0.01726
			3557	-0.01491		3557	-0.02328
			3557.1	-0.0292		3557.1	-0.03079
			3557.2	-0.00945		3557.2	-0.02712
			3557.3	-0.01501		3557.3	-0.02285
			3557.4	-0.01395		3557.4	-0.03058
			3557.5	-0.02638		3557.5	-0.02406
			3557.6	-0.02037		3557.6	-0.03108
			3557.7	-0.02431		3557.7	-0.02112
			3557.8	-0.00773		3557.8	-0.02073
			3557.9	-0.02771		3557.9	-0.02438
			3558	-0.02102		3558	-0.02965
			3558.1	-0.02339		3558.1	-0.02778
			3558.2	-0.02054		3558.2	-0.02392
			3558.3	-0.02629		3558.3	-0.02155
			3558.4	-0.01512		3558.4	-0.02024
			3558.5	-0.02115		3558.5	-0.02358
			3558.6	-0.01511		3558.6	-0.02535
			3558.7	-0.01141		3558.7	-0.022
			3558.8	-0.01307		3558.8	-0.0302
			3558.9	-0.02183		3558.9	-0.02446
			3559	-0.01236		3559	-0.0307
			3559.1	-0.00771		3559.1	-0.02516
			3559.2	-0.0148		3559.2	-0.01663
			3559.3	-0.01441		3559.3	-0.02423
			3559.4	-0.01352		3559.4	-0.0317
			3559.5	-0.02564		3559.5	-0.0161
			3559.6	-0.02469		3559.6	-0.01447
			3559.7	-0.0217		3559.7	-0.03103
			3559.8	-0.01253		3559.8	-0.02642
			3559.9	-0.01916		3559.9	-0.01304

## Sheet: fig3a
Figure 3a
				energy	pFeSAN	Fe foil	FePc	Fe2O3
				6912	0.00352	0.000948854	0.01995	0.05751
				6922	0.00318	0.000783598	0.0187	0.05766
				6932	0.00293	0.000633653	0.01745	0.05786
				6942	0.00215	0.00037915	0.0162	0.05789
				6952	0.00161	0.000226977	0.01494	0.058
				6962	0.000772438	-1.30592e-05	0.01369	0.05818
				6972	0.000278414	-0.000108907	0.01244	0.05829
				6982	-0.000411054	-0.000140019	0.01119	0.05839
				6992	-0.000562836	-0.000225453	0.00994	0.05849
				7002	-0.00084517	-0.00042435	0.00869	0.05864
				7012	-0.000967654	-0.000456335	0.00744	0.05883
				7022	-0.00119	-0.000369161	0.00619	0.05892
				7032	-0.00143	-0.000419331	0.00494	0.05904
				7042	-0.00159	-0.000353423	0.00369	0.05914
				7051.99	-0.00192	-0.000310634	0.00244	0.05931
				7061.99	-0.00175	-8.31896e-05	0.00119	0.05947
				7072	-0.00143	0.000433604	-5.97642e-05	0.05965
				7082	-0.000809023	0.00123	-0.000138265	0.0598
				7091.99	0.000632095	0.00281	-4.37556e-05	0.05998
				7092.35	0.000651232	0.00286	-3.49328e-05	0.06015
				7092.71	0.000783544	0.00295	-2.61074e-05	0.06029
				7093.05	0.00114	0.00299	3.49056e-05	0.06041
				7093.4	0.00114	0.0031	0.000138749	0.06065
				7093.76	0.00125	0.00321	0.000109581	0.06082
				7094.1	0.00133	0.00331	4.14561e-05	0.06104
				7094.46	0.00117	0.00338	0.000454217	0.06126
				7094.8	0.00123	0.00343	-0.000265486	0.06148
				7095.16	0.0015	0.00353	0.000502846	0.06174
				7095.51	0.0016	0.00366	0.000394154	0.06194
				7095.86	0.00162	0.00385	0.000774369	0.06218
				7096.21	0.00173	0.00394	0.00104	0.06243
				7096.56	0.00179	0.00413	0.000629706	0.06261
				7096.91	0.00207	0.00411	0.000602252	0.06296
				7097.26	0.0021	0.0043	0.000389331	0.06322
				7097.61	0.00218	0.00449	0.000995815	0.0635
				7097.97	0.00233	0.0046	0.00105	0.06396
				7098.31	0.00239	0.0048	0.00118	0.06434
				7098.67	0.0024	0.0049	0.00088172	0.0648
				7099.01	0.00269	0.00509	0.00133	0.06523
				7099.37	0.0028	0.00521	0.0012	0.06581
				7099.71	0.00291	0.0055	0.0011	0.06644
				7100.07	0.00316	0.00571	0.00142	0.06712
				7100.43	0.00317	0.00594	0.00129	0.06787
				7100.77	0.00335	0.0061	0.00201	0.06868
				7101.13	0.00387	0.00635	0.00208	0.06983
				7101.47	0.0036	0.00657	0.00145	0.07114
				7101.83	0.00393	0.00686	0.00204	0.07161
				7102.17	0.00418	0.00718	0.00222	0.07182
				7102.53	0.0043	0.00746	0.00229	0.07202
				7102.87	0.00453	0.00782	0.00251	0.07219
				7103.23	0.0047	0.00809	0.00249	0.07242
				7103.57	0.00516	0.0085	0.00286	0.07264
				7103.93	0.00513	0.00898	0.00327	0.07286
				7104.28	0.00544	0.00944	0.00364	0.07313
				7104.63	0.00575	0.00988	0.00347	0.07339
				7104.98	0.00608	0.01046	0.00369	0.07367
				7105.33	0.00639	0.01098	0.0043	0.07393
				7105.68	0.00678	0.01166	0.00406	0.07418
				7106.04	0.00689	0.01248	0.00385	0.07449
				7106.38	0.00745	0.0133	0.00467	0.07477
				7106.74	0.00781	0.01425	0.00509	0.07517
				7107.08	0.00828	0.01529	0.00546	0.07545
				7107.44	0.00867	0.01658	0.00576	0.07585
				7107.78	0.00915	0.01802	0.00684	0.07617
				7108.14	0.00987	0.01982	0.00714	0.07648
				7108.49	0.01065	0.02194	0.00691	0.07694
				7108.84	0.01108	0.02453	0.00744	0.0774
				7109.19	0.01212	0.02772	0.00808	0.07781
				7109.55	0.01306	0.03187	0.00906	0.07832
				7109.89	0.01435	0.03734	0.00973	0.0788
				7110.25	0.01609	0.04498	0.01117	0.0793
				7110.59	0.01857	0.05558	0.01276	0.07986
				7110.95	0.0218	0.07094	0.01485	0.08043
				7111.3	0.02581	0.09155	0.01815	0.08118
				7111.65	0.03113	0.1181	0.02122	0.08176
				7112	0.03723	0.14683	0.02601	0.08248
				7112.35	0.04337	0.17664	0.03256	0.08328
				7112.7	0.05077	0.20347	0.03896	0.0842
				7113.05	0.05744	0.2262	0.04432	0.08503
				7113.41	0.06373	0.24609	0.04886	0.08602
				7113.75	0.06794	0.26338	0.05551	0.08724
				7114.11	0.07095	0.27979	0.06458	0.08867
				7114.46	0.07196	0.29415	0.07252	0.09029
				7114.8	0.07208	0.30702	0.07705	0.09227
				7115.16	0.07241	0.31842	0.08164	0.0948
				7115.5	0.0722	0.32739	0.08722	0.09892
				7115.86	0.07431	0.3348	0.0972	0.10542
				7116.21	0.078	0.34092	0.1095	0.11613
				7116.57	0.08422	0.34672	0.12756	0.13227
				7116.91	0.09224	0.35288	0.15223	0.14823
				7117.26	0.10085	0.36068	0.17968	0.15909
				7117.62	0.11108	0.37174	0.20969	0.17164
				7117.96	0.12128	0.38572	0.24037	0.17732
				7118.32	0.13214	0.40349	0.26666	0.17381
				7118.67	0.14404	0.42348	0.27485	0.17159
				7119.01	0.15654	0.44558	0.25991	0.17219
				7119.37	0.17006	0.46957	0.24007	0.17506
				7119.72	0.18566	0.4935	0.23293	0.17905
				7120.08	0.2026	0.51924	0.23583	0.18258
				7120.42	0.22092	0.54471	0.24482	0.18655
				7120.77	0.24088	0.57052	0.26255	0.1931
				7121.13	0.2644	0.59701	0.28694	0.20342
				7121.47	0.2893	0.62191	0.30736	0.21886
				7121.82	0.31582	0.64541	0.32552	0.24105
				7122.18	0.34612	0.66782	0.3435	0.27535
				7122.52	0.37702	0.68763	0.36592	0.32038
				7122.87	0.41029	0.70587	0.39733	0.37876
				7123.23	0.44631	0.72331	0.43784	0.45499
				7123.58	0.48284	0.7385	0.47853	0.54094
				7123.94	0.52275	0.75355	0.51619	0.63026
				7124.28	0.56295	0.76672	0.54884	0.71187
				7124.63	0.6034	0.77916	0.58245	0.77948
				7124.99	0.64564	0.79149	0.6229	0.84072
				7125.33	0.68758	0.80257	0.66677	0.9061
				7125.68	0.73035	0.81351	0.70493	0.97775
				7126.04	0.77414	0.82448	0.73486	1.04834
				7126.39	0.81649	0.83514	0.76209	1.11541
				7126.73	0.85839	0.84598	0.78906	1.18077
				7127.09	0.90153	0.85777	0.82849	1.23582
				7127.44	0.9427	0.86964	0.86908	1.28721
				7127.79	0.98247	0.88234	0.91188	1.33152
				7128.13	1.01969	0.89566	0.94899	1.36783
				7128.49	1.05493	0.91004	0.98129	1.39433
				7128.84	1.08615	0.92504	1.01399	1.41018
				7129.19	1.11537	0.94014	1.04709	1.41906
				7129.55	1.14186	0.95547	1.08242	1.42667
				7129.89	1.16325	0.96964	1.10879	1.43329
				7130.24	1.18339	0.98225	1.12682	1.44495
				7130.6	1.19888	0.99318	1.13884	1.45779
				7130.95	1.21101	1.00089	1.15235	1.46834
				7131.3	1.22051	1.00561	1.16508	1.47251
				7131.64	1.22846	1.00647	1.17913	1.46863
				7132	1.23402	1.00357	1.19548	1.45947
				7132.35	1.23826	0.9975	1.20201	1.44506
				7132.7	1.24111	0.98886	1.20711	1.42839
				7133.06	1.24339	0.9781	1.20923	1.41236
				7133.41	1.24436	0.96709	1.21378	1.39899
				7133.75	1.24711	0.95559	1.21604	1.38872
				7134.1	1.24905	0.94435	1.21727	1.37865
				7134.46	1.25106	0.93375	1.22088	1.36774
				7134.81	1.25102	0.92392	1.22357	1.3559
				7135.16	1.25282	0.91575	1.22238	1.34214
				7135.5	1.25206	0.90877	1.22719	1.32613
				7135.86	1.25263	0.90302	1.23034	1.31015
				7136.21	1.25284	0.89863	1.23725	1.29516
				7136.56	1.25145	0.89564	1.24143	1.2795
				7136.91	1.24873	0.89373	1.25	1.26528
				7137.27	1.24606	0.89307	1.25096	1.25258
				7137.62	1.24256	0.89358	1.25507	1.24127
				7137.96	1.23749	0.89504	1.259	1.23166
				7138.31	1.23322	0.8975	1.25997	1.22404
				7138.66	1.22708	0.90074	1.25908	1.21884
				7139.02	1.21928	0.90452	1.25758	1.21629
				7139.37	1.21102	0.90873	1.25387	1.21552
				7139.72	1.20141	0.91302	1.25091	1.21602
				7140.07	1.19339	0.91725	1.24621	1.21711
				7140.43	1.18293	0.92133	1.23204	1.21826
				7140.78	1.17389	0.92472	1.21739	1.21869
				7141.12	1.1628	0.92759	1.20197	1.21794
				7141.47	1.15145	0.92984	1.18949	1.21465
				7141.82	1.14087	0.9313	1.17474	1.20987
				7142.18	1.13118	0.93215	1.15416	1.20305
				7142.53	1.12	0.93226	1.13241	1.19493
				7142.88	1.10973	0.93187	1.1144	1.18646
				7143.23	1.09972	0.9311	1.10223	1.17762
				7143.58	1.08952	0.93011	1.09031	1.16908
				7143.92	1.0781	0.92938	1.08189	1.16104
				7144.29	1.06945	0.92869	1.0699	1.15372
				7144.63	1.0594	0.92836	1.05682	1.1456
				7144.98	1.04979	0.92837	1.04606	1.13797
				7145.33	1.03975	0.92911	1.03428	1.13091
				7145.68	1.03094	0.93068	1.02816	1.12448
				7146.03	1.02323	0.9328	1.02248	1.11781
				7146.39	1.01506	0.93579	1.01602	1.11124
				7146.74	1.00654	0.93946	1.00809	1.10508
				7147.09	0.99863	0.94384	1.00135	1.09846
				7147.44	0.99054	0.9487	0.99843	1.09259
				7147.79	0.98205	0.95402	0.99467	1.08724
				7148.14	0.97534	0.95935	0.99088	1.07599
				7148.49	0.96817	0.96486	0.98727	1.06812
				7148.85	0.96114	0.97047	0.98334	1.06381
				7149.2	0.95443	0.97564	0.97682	1.06351
				7149.55	0.94724	0.98006	0.97226	1.0637
				7149.9	0.94096	0.98439	0.96744	1.06919
				7150.24	0.93542	0.98814	0.96465	1.07613
				7150.59	0.93025	0.99152	0.95871	1.08371
				7150.94	0.92423	0.9942	0.95485	1.09151
				7151.29	0.91871	0.99666	0.95088	1.09924
				7151.65	0.91228	0.99904	0.94618	1.10852
				7152	0.90658	1.00122	0.94266	1.11993
				7153.5	0.88627	1.00793	0.93007	1.13326
				7155.02	0.86864	1.0093	0.91013	1.14931
				7156.56	0.85587	1.00585	0.88949	1.1674
				7158.15	0.84728	1.00259	0.86775	1.18686
				7159.75	0.84311	1.00209	0.84619	1.20792
				7161.38	0.84497	1.00167	0.83476	1.22617
				7163.04	0.85302	0.99876	0.83528	1.23933
				7164.73	0.86594	0.9938	0.85443	1.25053
				7166.44	0.8812	0.9896	0.87877	1.25818
				7168.18	0.89805	0.98683	0.91005	1.26393
				7169.95	0.91801	0.98339	0.93128	1.26785
				7171.76	0.93897	0.97636	0.94588	1.27025
				7173.58	0.96072	0.96457	0.95469	1.27129
				7175.43	0.98167	0.94939	0.96497	1.27142
				7177.3	0.99616	0.93309	0.97332	1.27076
				7179.21	1.00463	0.92042	0.97823	1.26849
				7181.14	1.01029	0.91617	0.98694	1.26614
				7183.11	1.01449	0.91951	0.99071	1.26464
				7185.1	1.01827	0.92799	0.99669	1.26395
				7187.12	1.01956	0.94307	0.99879	1.26387
				7189.16	1.02068	0.96162	1.00337	1.26332
				7191.24	1.02238	0.98175	1.00869	1.26189
				7193.33	1.02236	1.00086	1.0106	1.2601
				7195.46	1.02245	1.00797	1.01395	1.25757
				7197.61	1.02031	1.00087	1.01531	1.25408
				7199.79	1.01766	0.98434	1.01584	1.24806
				7201.99	1.01413	0.96311	1.01527	1.24303
				7204.23	1.00742	0.93948	1.0143	1.24093
				7206.5	1.00166	0.9201	1.01091	1.23945
				7208.79	0.9947	0.91703	1.00879	1.23679
				7211.11	0.98847	0.93972	1.0063	1.23357
				7213.45	0.98134	0.98761	1.00394	1.22996
				7215.82	0.97679	1.04579	0.99659	1.22559
				7218.23	0.9714	1.09484	0.99468	1.22146
				7220.65	0.96957	1.12101	0.98893	1.21733
				7223.11	0.96721	1.11701	0.98788	1.21366
				7225.59	0.96692	1.08621	0.98362	1.21032
				7228.09	0.96953	1.04303	0.98299	1.20833
				7230.63	0.96945	0.99696	0.98084	1.20674
				7233.2	0.97215	0.95529	0.98047	1.20597
				7235.79	0.97545	0.92551	0.97652	1.20449
				7238.41	0.97701	0.91215	0.97487	1.20427
				7241.06	0.97878	0.91389	0.97459	1.20503
				7243.73	0.98098	0.92732	0.97154	1.20543
				7246.44	0.98278	0.94523	0.97042	1.20534
				7249.17	0.98513	0.95799	0.97014	1.20836
				7251.92	0.98581	0.95981	0.97034	1.21002
				7254.72	0.99022	0.95351	0.97061	1.21271
				7257.52	0.9928	0.95015	0.97443	1.2157
				7260.36	0.99597	0.95663	0.98027	1.21871
				7263.23	1.00109	0.96816	0.98618	1.22191
				7266.12	1.00102	0.97802	0.9965	1.22426
				7269.04	1.00349	0.98885	1.00033	1.2254
				7271.99	1.00556	1.00661	1.00568	1.22699
				7274.97	1.00845	1.02383	1.01142	1.22923
				7277.98	1.01014	1.0336	1.01663	1.23011
				7281	1.0101	1.04397	1.01967	1.23062
				7284.06	1.00958	1.05794	1.01825	1.23076
				7287.15	1.00849	1.07072	1.01391	1.23062
				7290.26	1.00642	1.0725	1.01009	1.22938
				7293.4	1.00398	1.05487	1.00757	1.22819
				7296.58	1.00255	1.02595	1.00468	1.22742
				7299.77	0.99982	0.99852	1.00427	1.22676
				7302.99	0.99865	0.97784	1.00112	1.22634
				7306.24	0.9978	0.96453	1.00009	1.22669
				7309.52	0.99651	0.95903	0.99725	1.22561
				7312.83	0.99644	0.9602	0.99674	1.22533
				7316.16	0.99526	0.96237	0.99424	1.22852
				7319.52	0.99411	0.96329	0.99468	1.23111
				7322.9	0.99387	0.96408	0.9937	1.23298
				7326.32	0.99431	0.96565	0.99413	1.23432
				7329.76	0.99316	0.96648	0.99376	1.23508
				7333.24	0.99317	0.96339	0.99269	1.23584
				7336.73	0.99368	0.95883	0.99332	1.2359
				7340.25	0.99458	0.95935	0.99427	1.23505
				7343.81	0.99382	0.96926	0.9941	1.23385
				7347.39	0.99496	0.98783	0.99501	1.23205
				7351	0.99624	1.00785	0.99458	1.23032
				7354.64	0.99701	1.02552	0.99562	1.22919
				7358.29	0.99658	1.04095	0.99702	1.22761
				7361.99	0.99881	1.05389	0.99657	1.22689
				7365.71	0.9993	1.06112	0.99455	1.22359
				7369.45	1.00007	1.05965	0.99477	1.22546
				7373.22	1.00145	1.04722	0.99588	1.22667
				7377.01	1.00218	1.02325	0.99442	1.2278
				7380.85	1.00285	0.9925	0.99489	1.22708
				7384.7	1.0025	0.9689	0.9958	1.23005
				7388.58	1.00256	0.96162	0.99752	1.23207
				7392.49	1.0037	0.96604	0.99685	1.23422
				7396.43	1.00271	0.97377	0.99919	1.24185
				7400.39	1.0021	0.97806	1.00017	1.24983
				7404.39	1.00221	0.97958	1.00156	1.25765
				7408.41	1.0023	0.98186	1.00237	1.25932
				7412.44	1.00077	0.9849	1.00357	1.26244
				7416.52	1.00071	0.98726	1.0039	1.26355
				7420.62	1.00066	0.98699	1.00446	1.26423
				7424.75	1.00115	0.9834	1.00406	1.26681
				7428.91	1.00019	0.98102	1.00333	1.27113
				7433.08	1.00116	0.98329	1.00217	1.27588
				7437.31	1.00039	0.9886	0.99837	1.27905
				7441.55	0.99902	0.99821	0.99694	1.28152
				7445.8	0.99862	1.0103	0.99566	1.28281
				7450.1	0.99878	1.01953	0.99497	1.28339
				7454.42	0.99852	1.02378	0.99533	1.28304
				7458.76	0.99779	1.0251	0.99384	1.28241
				7463.15	0.99876	1.02405	0.99498	1.28133
				7467.55	0.99889	1.01888	0.99613	1.28066
				7471.98	0.99933	1.01081	0.99577	1.2795
				7476.43	0.99937	1.00368	0.99708	1.28019
				7480.92	0.99903	0.99888	0.99407	1.27456
				7485.43	0.99948	0.99344	0.99675	1.27216
				7489.97	0.99871	0.98706	0.99735	1.26866
				7494.54	0.9986	0.98335	0.99811	1.2652
				7499.14	0.99909	0.98435	0.99956	1.26205
				7503.75	0.99901	0.98836	1.0007	1.25886
				7508.41	0.99932	0.99203	0.99993	1.25593
				7513.09	0.99893	0.99346	0.99892	1.25303
				7517.79	0.99958	0.99348	1.00075	1.24959
				7522.52	0.99859	0.9941	1.00021	1.24702
				7527.29	0.99904	0.99624	1.00105	1.24618
				7532.06	0.99906	0.99907	0.99909	1.24618
				7536.89	0.9987	1.00067	0.99973	1.24774
				7541.73	0.99832	1.0008	1.00105	1.25246
				7546.59	0.99905	1.00102	1.00106	1.25884
				7551.49	0.99943	1.00233	1.00245	1.26439
				7556.41	0.99891	1.00632	1.00176	1.27066
				7561.36	0.99859	1.0114	1.00277	1.27654
				7566.35	0.99885	1.01437	1.00207	1.28209
				7571.35	0.99918	1.01385	1.00182	1.28785
				7576.39	0.99926	1.01003	1.00204	1.29272
				7581.45	0.99868	1.00489	1.00243	1.29648
				7586.54	0.99814	1.00105	1.0006	1.29915
				7591.65	0.99889	0.99959	1.00226	1.30068
				7596.79	0.99978	1.00021	1.00081	1.30076
				7601.97	0.999	1.00152	1.00244	1.30036
				7607.16	0.99959	1.00132	1.00134	1.29961
				7612.39	0.99874	0.99978	1.00285	1.29876
				7617.64	0.99921	0.99928	1.00329	1.29819
				7622.93	0.99985	1.001	1.00329	1.29737
				7628.23	1.00061	1.00279	1.00314	1.29626
				7633.56	0.99962	1.00286	1.00248	1.2949
				7638.92	0.99987	1.00132	1.00229	1.29291
				7644.32	1.00078	0.99921	1.00128	1.29155
				7649.73	1.0018	0.99823	1.00216	1.29005
				7655.19	1.00151	0.9985	1.00203	1.28826
				7660.66	1.00124	0.99946	1.00269	1.28677
				7666.16	1.00178	1.00136	1.0042	1.28588
				7671.69	1.00263	1.00364	1.00265	1.28565
				7677.24	1.00244	1.00615	1.00417	1.28594
				7682.82	1.00297	1.00793	1.00296	1.28662
				7688.43	1.00292	1.0082	1.00242	1.28703
				7694.07	1.003	1.00726	1.00399	1.28746
				7699.74	1.00303	1.00627	1.00398	1.28782
				7705.42	1.00333	1.00548	1.00413	1.2881
				7711.15	1.00312	1.00429	1.00341	1.28849
				7716.89	1.00308	1.00293	1.00368	1.28995
				7722.67	1.00164	1.00182	1.00389	1.29153
				7728.47	1.00287	1.00158	1.00515	1.29398
				7734.3	1.00145	1.0018	1.0026	1.2968
				7740.16	1.00192	1.00192	1.0027	1.30068
				7746.04	1.00249	1.00184	1.00316	1.30455
				7751.95	1.00298	1.00199	1.00081	1.30622
				7757.9	1.00264	1.00202	1.00233	1.30809
				7763.85	1.00219	1.00136	1.00129	1.31586
				7769.85	1.00185	1.00031	1.00213	1.31978
				7775.88	1.00145	0.99936	1.0011	1.32095
				7781.92	1.0013	0.99901	1.00066	1.3246
				7788	1.00149	0.99876	0.99954	1.32596
				7794.11	1.00076	0.99863	0.99956	1.3255
				7800.24	0.99988	0.999	1.00105	1.32436
				7806.39	0.99999	0.99945	1.00081	1.3226
				7812.58	0.99939	0.99987	0.99923	1.31864
				7818.79	0.99902	1.00006	0.99885	1.31461
				7825.03	0.99911	1.00004	0.99944	1.3111
				7831.29	0.99853	1.00003	0.99846	1.30981
				7837.6	0.99891	0.99996	0.9982	1.30767
				7843.92	0.99849	0.99965	0.99659	1.31264
				7850.27	0.9976	0.99926	0.99747	1.31266
				7856.66	0.99827	0.99885	0.99693	1.31403
				7863.05	0.99727	0.99793	0.99742	1.31568
				7869.48	0.99858	0.99698	0.99504	1.3172
				7875.95	0.99823	0.99609	0.995	1.32064
				7882.44	0.9982	0.99512	0.9941	1.32173
				7888.95	0.99824	0.99435	0.99282	1.3255
				7895.5	0.99809	0.99372	0.99273	1.33032
				7902.06	0.99878	0.9929	0.99229	1.33359
				7908.66	0.99752	0.99211	0.99166	1.33653
								1.33912
								1.34126
								1.34302
								1.34395
								1.34474
								1.34523
								1.34493
								1.34358
								1.34427
								1.3462
								1.34837
								1.34987
								1.35101
								1.35256
								1.35249
								1.35172
								1.35464
								1.35721
								1.35881
								1.36034
								1.36209
								1.36374
								1.36133
								1.36036
								1.36784
								1.36812
								1.36916
								1.37095
								1.37225
								1.3724
								1.3726
								1.37334
								1.3729
								1.37302
								1.3755
								1.37949
								1.37984
								1.38102
								1.38119
								1.38237
								1.3842
								1.38542
								1.38753
								1.38885
								1.39036
								1.39204
								1.39309
								1.39472
								1.39639
								1.39865
								1.399
								1.40021
								1.40354
								1.4055
								1.40685
								1.40782
								1.40837
								1.40894
								1.41011
								1.41102
								1.41337
								1.4124
								1.41534
								1.41681
								1.41815
								1.41791
								1.42001
								1.42142
								1.42332
								1.42498
								1.42664
								1.42869
								1.43065
								1.43294
								1.43502
								1.43693
								1.43931
								1.441
								1.4419
								1.44663
								1.44829
								1.4481
								1.45088
								1.45234
								1.45409
								1.45555
								1.45701
								1.4585
								1.45904
								1.46089
								1.46311
								1.46481
								1.46602
								1.46805
								1.46972
								1.4721
								1.47099
								1.47358
								1.47651
								1.47874
								1.48026
								1.48056
								1.48328
								1.48502
								1.48672
								1.48894
								1.49098
								1.49264
								1.49435
								1.49577
								1.49735
								1.49707
								1.49753
								1.49884
								1.50182
								1.50378
								1.50461
								1.50807
								1.51136
								1.51135
								1.51389
								1.51302
								1.51649
								1.51916
								1.52067
								1.52189
								1.4585
								1.45904
								1.46089
								1.46311
								1.46481
								1.46602
								1.46805
								1.46972
								1.4721
								1.47099
								1.47358
								1.47651
								1.47874
								1.48026
								1.48056
								1.48328
								1.48502
								1.48672
								1.48894
								1.49098
								1.49264
								1.49435
								1.49577
								1.49735
								1.49707
								1.49753
								1.49884
								1.50182
								1.50378
								1.50461
								1.50807
								1.51136
								1.51135
								1.51389
								1.51302
								1.51649
								1.51916
								1.52067
								1.52189

## Sheet: fig3b
Figure 3b
			R	pFeSAN	Fe foil	FePc	Fe2O3
			0	0.13318	0.36028	0.09921	0.17084
			0.03068	0.15449	0.33831	0.15487	0.17276
			0.06136	0.20215	0.27595	0.24992	0.17757
			0.09204	0.25458	0.18515	0.33829	0.18282
			0.12272	0.30002	0.10237	0.40634	0.18533
			0.1534	0.33187	0.13394	0.44685	0.18187
			0.18408	0.3458	0.23388	0.45546	0.16975
			0.21476	0.33881	0.32277	0.43017	0.14731
			0.24544	0.30901	0.3781	0.37127	0.11532
			0.27612	0.25556	0.39006	0.28122	0.0821
			0.3068	0.17875	0.35634	0.16468	0.08
			0.33748	0.08065	0.28246	0.03075	0.13021
			0.36816	0.04621	0.18591	0.12431	0.20476
			0.39884	0.17918	0.12366	0.2781	0.2864
			0.42951	0.32779	0.18294	0.4276	0.3658
			0.46019	0.48435	0.28471	0.56386	0.43504
			0.49087	0.64293	0.36482	0.67913	0.48653
			0.52155	0.79729	0.39949	0.76732	0.51325
			0.55223	0.94094	0.37695	0.82482	0.50928
			0.58291	1.06736	0.29522	0.85132	0.47074
			0.61359	1.17026	0.17209	0.85097	0.39751
			0.64427	1.24384	0.14938	0.83356	0.29868
			0.67495	1.28303	0.33913	0.81545	0.21788
			0.70563	1.2838	0.57476	0.81798	0.2689
			0.73631	1.24337	0.8046	0.86046	0.45061
			0.76699	1.1606	1.00046	0.94995	0.68535
			0.79767	1.03647	1.13988	1.07811	0.94026
			0.82835	0.87534	1.20644	1.22772	1.19742
			0.85903	0.68852	1.19144	1.38039	1.44251
			0.88971	0.50762	1.09539	1.52058	1.6633
			0.92039	0.42449	0.92911	1.63711	1.85005
			0.95107	0.54934	0.71534	1.72426	1.99677
			0.98175	0.82074	0.49493	1.78295	2.10271
			1.01243	1.15443	0.3501	1.8224	2.17399
			1.04311	1.51591	0.37726	1.86123	2.22512
			1.07379	1.88896	0.49426	1.92662	2.27918
			1.10447	2.26314	0.58341	2.04882	2.36523
			1.13515	2.63032	0.59748	2.25104	2.51116
			1.16583	2.98375	0.52182	2.54069	2.73424
			1.19651	3.31764	0.35996	2.90867	3.03502
			1.22718	3.62707	0.13566	3.33506	3.39861
			1.25786	3.90789	0.1718	3.7954	3.80072
			1.28854	4.1566	0.45043	4.26455	4.2136
			1.31922	4.37028	0.70376	4.71855	4.60989
			1.3499	4.54646	0.88795	5.13547	4.96463
			1.38058	4.68307	0.97133	5.49599	5.2564
			1.41126	4.77829	0.9408	5.78377	5.46792
			1.44194	4.83062	0.8255	5.98593	5.58651
			1.47262	4.83881	0.76007	6.09329	5.60428
			1.5033	4.80195	0.97654	6.10069	5.51828
			1.53398	4.71957	1.48382	6.00698	5.33037
			1.56466	4.59176	2.13509	5.81509	5.04695
			1.59534	4.41927	2.82033	5.53174	4.67855
			1.62602	4.20372	3.45768	5.16713	4.23931
			1.6567	3.94763	3.98337	4.73444	3.74634
			1.68738	3.65453	4.36001	4.24926	3.21912
			1.71806	3.329	4.59718	3.72881	2.679
			1.74874	2.97659	4.78247	3.19126	2.14908
			1.77942	2.60378	5.10683	2.6549	1.65478
			1.8101	2.2178	5.82531	2.1374	1.22596
			1.84078	1.82645	7.11906	1.65506	0.90062
			1.87146	1.43793	9.00093	1.22234	0.7189
			1.90214	1.06066	11.366	0.85162	0.67675
			1.93282	0.70339	14.07	0.55424	0.69614
			1.9635	0.37738	16.9633	0.34512	0.69567
			1.99418	0.13108	19.8997	0.25039	0.63215
			2.02485	0.24188	22.7403	0.27028	0.49261
			2.05553	0.45074	25.3574	0.34916	0.30626
			2.08621	0.62612	27.6392	0.46217	0.3103
			2.11689	0.75871	29.4944	0.6127	0.66384
			2.14757	0.84742	30.8563	0.80294	1.15873
			2.17825	0.89379	31.6846	1.02752	1.73673
			2.20893	0.9012	31.9664	1.27613	2.376
			2.23961	0.87459	31.7157	1.53656	3.05889
			2.27029	0.82039	30.9702	1.79645	3.76793
			2.30097	0.74649	29.7888	2.04427	4.4854
			2.33165	0.66235	28.2459	2.26997	5.1935
			2.36233	0.57917	26.4277	2.46526	5.87487
			2.39301	0.50971	24.4261	2.6239	6.51306
			2.42369	0.46616	22.3339	2.74175	7.09311
			2.45437	0.45465	20.2393	2.81674	7.60202
			2.48505	0.47042	18.2204	2.84873	8.02925
			2.51573	0.50088	16.3392	2.83929	8.36705
			2.54641	0.533	14.6357	2.79142	8.61079
			2.57709	0.55728	13.1236	2.70922	8.75921
			2.60777	0.56802	11.7883	2.59762	8.81447
			2.63845	0.56247	10.592	2.46209	8.78228
			2.66913	0.54004	9.48247	2.30845	8.67176
			2.69981	0.50171	8.40616	2.1428	8.49536
			2.73049	0.44961	7.31987	1.97148	8.26847
			2.76117	0.38669	6.19856	1.80114	8.00899
			2.79185	0.31644	5.03865	1.63882	7.73644
			2.82252	0.2427	3.85786	1.49178	7.47072
			2.8532	0.16979	2.69458	1.36699	7.23037
			2.88388	0.10363	1.61679	1.26995	7.03037
			2.91456	0.06007	0.81711	1.20298	6.87995
			2.94524	0.0717	0.89125	1.16363	6.78092
			2.97592	0.11196	1.4638	1.14461	6.72729
			3.0066	0.15244	1.95804	1.13537	6.70627
			3.03728	0.18855	2.27239	1.12444	6.70062
			3.06796	0.22123	2.39765	1.10142	6.69134
			3.09864	0.25316	2.36094	1.05802	6.66026
			3.12932	0.28746	2.22112	0.98846	6.592
			3.16	0.3266	2.07001	0.88949	6.47525
			3.19068	0.37181	2.01858	0.76037	6.30347
			3.22136	0.42277	2.14141	0.60284	6.07512
			3.25204	0.478	2.42102	0.42173	5.79357
			3.28272	0.53527	2.77936	0.23029	5.46673
			3.3134	0.59205	3.1435	0.12571	5.10643
			3.34408	0.64585	3.47357	0.28902	4.72752
			3.37476	0.69438	3.76472	0.51046	4.34668
			3.40544	0.73568	4.04129	0.73259	3.98073
			3.43612	0.76821	4.34489	0.94223	3.64452
			3.4668	0.79084	4.71567	1.13088	3.34839
			3.49748	0.80286	5.17217	1.29179	3.09595
			3.52816	0.804	5.7005	1.41967	2.88288
			3.55884	0.79431	6.25778	1.51077	2.69789
			3.58952	0.77419	6.78433	1.56303	2.52558
			3.62019	0.74428	7.21661	1.57606	2.35006
			3.65087	0.70546	7.49689	1.55118	2.1582
			3.68155	0.65875	7.57976	1.49132	1.9414
			3.71223	0.60532	7.43615	1.40081	1.69622
			3.74291	0.5464	7.05569	1.2852	1.4241
			3.77359	0.48331	6.44777	1.15096	1.13071
			3.80427	0.41742	5.64154	1.00513	0.82535
			3.83495	0.35021	4.68571	0.85503	0.52197
			3.86563	0.2833	3.64982	0.70796	0.25379
			3.89631	0.21872	2.63361	0.57089	0.20801
			3.92699	0.15944	1.80619	0.45017	0.41592
			3.95767	0.11137	1.46983	0.35127	0.63498
			3.98835	0.08721	1.73443	0.27792	0.82409
			4.01903	0.09691	2.22958	0.23052	0.97529
			4.04971	0.12583	2.71129	0.20485	1.08736
			4.08039	0.15772	3.15071	0.19416	1.16267
			4.11107	0.18581	3.63094	0.19401	1.20616
			4.14175	0.20742	4.28467	0.20434	1.22455
			4.17243	0.22139	5.22178	0.22677	1.22536
			4.20311	0.22721	6.47552	0.26087	1.21585
			4.23379	0.22481	8.00536	0.30306	1.20195
			4.26447	0.21448	9.72888	0.34805	1.1876
			4.29515	0.19675	11.547	0.39033	1.17471
			4.32583	0.17242	13.3571	0.42499	1.16389
			4.35651	0.14253	15.0603	0.44812	1.15565
			4.38719	0.10836	16.5665	0.45698	1.15174
			4.41786	0.07174	17.7984	0.45019	1.15589
			4.44854	0.03706	18.6947	0.42791	1.17365
			4.47922	0.02978	19.2133	0.39208	1.21095
			4.5099	0.06106	19.3318	0.34693	1.27191
			4.54058	0.09764	19.0486	0.29998	1.35679
			4.57126	0.13266	18.3816	0.2633	1.46138
			4.60194	0.16428	17.3665	0.25189	1.57792
			4.63262	0.19147	16.0537	0.27326	1.69673
			4.6633	0.21358	14.5049	0.31947	1.80772
			4.69398	0.23024	12.7894	0.37615	1.90156
			4.72466	0.24134	10.9796	0.43181	1.97041
			4.75534	0.24704	9.14757	0.47885	2.00831
			4.78602	0.24779	7.36129	0.51253	2.01145
			4.8167	0.2443	5.68223	0.53017	1.97829
			4.84738	0.23753	4.16348	0.53082	1.90953
			4.87806	0.22872	2.8498	0.51519	1.80805
			4.90874	0.2193	1.78155	0.48574	1.67866
			4.93942	0.21081	1.01131	0.44692	1.52796
			4.9701	0.20473	0.63923	0.40552	1.36398
			5.00078	0.20215	0.63619	0.37082	1.19589
			5.03146	0.20356	0.67525	0.35318	1.03361
			5.06214	0.20866	0.58987	0.35955	0.8872
			5.09282	0.21655	0.35768	0.38856	0.7657
			5.1235	0.22597	0.0307	0.43183	0.67489
			5.15418	0.23561	0.47304	0.47939	0.61463
			5.18486	0.2443	1.00727	0.52299	0.57785
			5.21553	0.25106	1.57791	0.55673	0.55339
			5.24621	0.25517	2.15253	0.57675	0.53087
			5.27689	0.25609	2.70157	0.58084	0.50399
			5.30757	0.2535	3.19925	0.56822	0.47173
			5.33825	0.24722	3.62446	0.53938	0.43847
			5.36893	0.23722	3.96143	0.49599	0.41332
			5.39961	0.2236	4.20008	0.44089	0.40754
			5.43029	0.20657	4.33627	0.37831	0.42847
			5.46097	0.18646	4.3717	0.31436	0.47424
			5.49165	0.16371	4.31352	0.25814	0.53567
			5.52233	0.13897	4.17374	0.22251	0.60195
			5.55301	0.11317	3.96817	0.21882	0.66395
			5.58369	0.08794	3.71518	0.24451	0.71491
			5.61437	0.06663	3.4339	0.28523	0.75027
			5.64505	0.05604	3.14222	0.32804	0.76731
			5.67573	0.06252	2.85447	0.36514	0.76498
			5.70641	0.08157	2.57932	0.39235	0.74359
			5.73709	0.10552	2.31866	0.40766	0.70462
			5.76777	0.13028	2.06804	0.41052	0.65051
			5.79845	0.15391	1.81902	0.40151	0.58444
			5.82913	0.17533	1.56289	0.38223	0.51015
			5.85981	0.19385	1.29517	0.35517	0.43202
			5.89049	0.20905	1.02118	0.32377	0.3555
			5.92117	0.22067	0.76732	0.29242	0.28844
			5.95185	0.22864	0.60736	0.26626	0.24334
			5.98253	0.23303	0.64827	0.25031	0.23534
			6.0132	0.23409	0.86441	0.24745	0.26827
			6.04388	0.23219	1.14579	0.25671	0.32979
			6.07456	0.22783	1.42869	0.27388	0.40622
			6.10524	0.22161	1.68202	0.29382	0.4889
			6.13592	0.21414	1.88835	0.31218	0.57233
			6.1666	0.20605	2.03789	0.32594	0.65221
			6.19728	0.19786	2.12669	0.33325	0.72458
			6.22796	0.18995	2.15598	0.3332	0.78557
			6.25864	0.1825	2.13159	0.32563	0.83146
			6.28932	0.17544	2.06328	0.31094	0.85887
			6.32	0.16853	1.96371	0.28996	0.86504
			6.35068	0.16136	1.84711	0.26381	0.84805
			6.38136	0.15349	1.72757	0.23383	0.80708
			6.41204	0.14448	1.61709	0.20142	0.74264
			6.44272	0.13399	1.52369	0.16796	0.65679
			6.4734	0.12184	1.45051	0.13474	0.55368
			6.50408	0.108	1.39644	0.10285	0.4407
			6.53476	0.09263	1.35841	0.07316	0.33232
			6.56544	0.07613	1.3342	0.04628	0.26
			6.59612	0.05919	1.32455	0.02302	0.26889
			6.6268	0.04319	1.33357	0.0106	0.35233
			6.65748	0.03133	1.36716	0.02371	0.46439
			6.68816	0.02957	1.43012	0.04071	0.5775
			6.71884	0.03852	1.52339	0.05717	0.67866
			6.74952	0.05173	1.64292	0.07291	0.7607
			6.7802	0.06529	1.78066	0.08786	0.81937
			6.81087	0.07761	1.92646	0.10174	0.85232
			6.84155	0.08797	2.06994	0.11409	0.85879
			6.87223	0.09599	2.20169	0.12428	0.83942
			6.90291	0.10151	2.31401	0.13169	0.79605
			6.93359	0.10449	2.40114	0.13574	0.73161
			6.96427	0.10507	2.45936	0.13603	0.64983
			6.99495	0.10346	2.48676	0.13242	0.55506
			7.02563	0.09996	2.48304	0.12513	0.452
			7.05631	0.09496	2.44904	0.11493	0.34557
			7.08699	0.08889	2.38629	0.10335	0.24094
			7.11767	0.0822	2.29651	0.09311	0.14487
			7.14835	0.07535	2.18129	0.08817	0.07619
			7.17903	0.06876	2.04174	0.09219	0.08919
			7.20971	0.06278	1.87855	0.10567	0.14811
			7.24039	0.05767	1.69208	0.12588	0.20585
			7.27107	0.05358	1.4828	0.14945	0.25452
			7.30175	0.05055	1.25165	0.1737	0.29315
			7.33243	0.04852	1.00054	0.19668	0.32231
			7.36311	0.04745	0.73278	0.21702	0.34306
			7.39379	0.04728	0.45384	0.23375	0.35643
			7.42447	0.04801	0.17762	0.24626	0.36321
			7.45515	0.04962	0.15541	0.25425	0.36384
			7.48583	0.05207	0.42164	0.25775	0.35848
			7.51651	0.05521	0.68476	0.25705	0.34724
			7.54719	0.05883	0.92643	0.25273	0.3305
			7.57787	0.06262	1.13826	0.24557	0.30938
			7.60854	0.06625	1.31393	0.23652	0.28619
			7.63922	0.06939	1.44898	0.22658	0.26493
			7.6699	0.07172	1.54113	0.21672	0.25136
			7.70058	0.07298	1.59064	0.20769	0.25147
			7.73126	0.07294	1.60081	0.19989	0.26824
			7.76194	0.07145	1.57855	0.19333	0.29959
			7.79262	0.06843	1.53503	0.18759	0.34007
			7.8233	0.06385	1.48616	0.18199	0.3837
			7.85398	0.05777	1.45216	0.17572	0.42541
			7.88466	0.05031	1.45454	0.16804	0.46129
			7.91534	0.04163	1.50992	0.15836	0.48847
			7.94602	0.03197	1.62365	0.14636	0.50508
			7.9767	0.0216	1.78866	0.13197	0.51012
			8.00738	0.01096	1.99022	0.1154	0.50342
			8.03806	0.00357	2.21152	0.09708	0.48564
			8.06874	0.01225	2.43713	0.07769	0.45813
			8.09942	0.02263	2.65415	0.05823	0.4229
			8.1301	0.03254	2.85231	0.04031	0.38255
			8.16078	0.04164	3.02384	0.02751	0.34012
			8.19146	0.04974	3.16314	0.02617	0.29903
			8.22214	0.05669	3.2665	0.03486	0.26281
			8.25282	0.06243	3.33188	0.04581	0.23467
			8.2835	0.06693	3.35861	0.05549	0.2166
			8.31418	0.07021	3.34713	0.06275	0.20851
			8.34486	0.07234	3.29879	0.06725	0.20825
			8.37554	0.07341	3.21557	0.06906	0.21289
			8.40621	0.07356	3.09999	0.06855	0.22005
			8.43689	0.0729	2.95493	0.06633	0.22854
			8.46757	0.07158	2.78355	0.06325	0.23825
			8.49825	0.06972	2.58929	0.06028	0.24963
			8.52893	0.06742	2.37582	0.0584	0.26316
			8.55961	0.06479	2.14707	0.05828	0.27889
			8.59029	0.06191	1.90719	0.06007	0.29624
			8.62097	0.05887	1.66057	0.06336	0.31405
			8.65165	0.05575	1.41183	0.06752	0.33083
			8.68233	0.05267	1.16579	0.07203	0.34499
			8.71301	0.04975	0.92763	0.07663	0.35512
			8.74369	0.04712	0.70337	0.08143	0.3601
			8.77437	0.04489	0.50171	0.08683	0.35918
			8.80505	0.04313	0.3406	0.09342	0.35205
			8.83573	0.04181	0.26289	0.10179	0.3388
			8.86641	0.04079	0.30308	0.11228	0.31991
			8.89709	0.03984	0.40834	0.12492	0.29616
			8.92777	0.03868	0.52884	0.13938	0.26859
			8.95845	0.03698	0.64883	0.15506	0.23836
			8.98913	0.03445	0.76526	0.17122	0.20672
			9.01981	0.03087	0.87886	0.18706	0.1749
			9.05049	0.02606	0.99127	0.20179	0.144
			9.08117	0.01993	1.10371	0.21469	0.11498
			9.11185	0.0125	1.21643	0.22512	0.08859
			9.14253	0.00426	1.32848	0.23257	0.06538
			9.17321	0.00696	1.43779	0.23666	0.04578
			9.20388	0.01756	1.54144	0.23717	0.03036
			9.23456	0.02905	1.63596	0.23402	0.02038
			9.26524	0.04093	1.71776	0.22732	0.01763
			9.29592	0.05285	1.78335	0.21732	0.02026
			9.3266	0.06443	1.82971	0.20445	0.02384
			9.35728	0.07533	1.85442	0.18928	0.0261
			9.38796	0.08519	1.85581	0.17254	0.02612
			9.41864	0.09371	1.8331	0.15514	0.02343
			9.44932	0.10065	1.78643	0.13813	0.01779
			9.48	0.10581	1.71682	0.12273	0.0093
			9.51068	0.10908	1.62619	0.11022	0.00532
			9.54136	0.11041	1.51726	0.1017	0.01894
			9.57204	0.10984	1.39341	0.09769	0.03613
			9.60272	0.10749	1.25859	0.09777	0.05526
			9.6334	0.10357	1.11713	0.10076	0.07545
			9.66408	0.09833	0.97355	0.10525	0.09573
			9.69476	0.09211	0.83237	0.11006	0.11509
			9.72544	0.08526	0.69787	0.11442	0.13251
			9.75612	0.07815	0.57392	0.11796	0.14702
			9.7868	0.07116	0.46376	0.12066	0.15778
			9.81748	0.06463	0.36981	0.12274	0.16414
			9.84816	0.05881	0.29358	0.12458	0.16575
			9.87884	0.05386	0.23583	0.1266	0.16259
			9.90952	0.04984	0.19715	0.12916	0.1551
			9.9402	0.04669	0.17866	0.13246	0.14433
			9.97088	0.04435	0.18155	0.13646	0.13217

## Sheet: fig3c
Figure 3c
		R	pFeSAN	fitting
		0	0.13318	0.1321
		0.03068	0.15449	0.13073
		0.06136	0.20215	0.12671
		0.09204	0.25458	0.12043
		0.12272	0.30002	0.11298
		0.1534	0.33187	0.10681
		0.18408	0.3458	0.10605
		0.21476	0.33881	0.11505
		0.24544	0.30901	0.13524
		0.27612	0.25556	0.16426
		0.3068	0.17875	0.19815
		0.33748	0.08065	0.23291
		0.36816	0.04621	0.26493
		0.39884	0.17918	0.29102
		0.42951	0.32779	0.30861
		0.46019	0.48435	0.31603
		0.49087	0.64293	0.31309
		0.52155	0.79729	0.30203
		0.55223	0.94094	0.28905
		0.58291	1.06736	0.28564
		0.61359	1.17026	0.30644
		0.64427	1.24384	0.36043
		0.67495	1.28303	0.44546
		0.70563	1.2838	0.55328
		0.73631	1.24337	0.6754
		0.76699	1.1606	0.80468
		0.79767	1.03647	0.93546
		0.82835	0.87534	1.06352
		0.85903	0.68852	1.18619
		0.88971	0.50762	1.30274
		0.92039	0.42449	1.41461
		0.95107	0.54934	1.52563
		0.98175	0.82074	1.64179
		1.01243	1.15443	1.77056
		1.04311	1.51591	1.91964
		1.07379	1.88896	2.09534
		1.10447	2.26314	2.30118
		1.13515	2.63032	2.5371
		1.16583	2.98375	2.79946
		1.19651	3.31764	3.08161
		1.22718	3.62707	3.37478
		1.25786	3.90789	3.66887
		1.28854	4.1566	3.95325
		1.31922	4.37028	4.21733
		1.3499	4.54646	4.45109
		1.38058	4.68307	4.64549
		1.41126	4.77829	4.79279
		1.44194	4.83062	4.88682
		1.47262	4.83881	4.92322
		1.5033	4.80195	4.89951
		1.53398	4.71957	4.81518
		1.56466	4.59176	4.67166
		1.59534	4.41927	4.47222
		1.62602	4.20372	4.22184
		1.6567	3.94763	3.92697
		1.68738	3.65453	3.59525
		1.71806	3.329	3.23524
		1.74874	2.97659	2.85612
		1.77942	2.60378	2.4673
		1.8101	2.2178	2.07824
		1.84078	1.82645	1.69813
		1.87146	1.43793	1.33591
		1.90214	1.06066	1.00054
		1.93282	0.70339	0.70255
		1.9635	0.37738	0.45949
		1.99418	0.13108	0.31313
		2.02485	0.24188	0.31614
		2.05553	0.45074	0.41047
		2.08621	0.62612	0.51428
		2.11689	0.75871	0.59942
		2.14757	0.84742	0.6594
		2.17825	0.89379	0.6943
		2.20893	0.9012	0.70668
		2.23961	0.87459	0.70013
		2.27029	0.82039	0.67864
		2.30097	0.74649	0.64626
		2.33165	0.66235	0.60684
		2.36233	0.57917	0.56389
		2.39301	0.50971	0.52044
		2.42369	0.46616	0.47908
		2.45437	0.45465	0.4419
		2.48505	0.47042	0.41049
		2.51573	0.50088	0.38589
		2.54641	0.533	0.36853
		2.57709	0.55728	0.35813
		2.60777	0.56802	0.35367
		2.63845	0.56247	0.35356
		2.66913	0.54004	0.35587
		2.69981	0.50171	0.35863
		2.73049	0.44961	0.36004
		2.76117	0.38669	0.35865
		2.79185	0.31644	0.35342
		2.82252	0.2427	0.3438
		2.8532	0.16979	0.32975
		2.88388	0.10363	0.31172
		2.91456	0.06007	0.29066
		2.94524	0.0717	0.26799
		2.97592	0.11196	0.2455
		3.0066	0.15244	0.22526
		3.03728	0.18855	0.2092
		3.06796	0.22123	0.19867
		3.09864	0.25316	0.19387
		3.12932	0.28746	0.19369
		3.16	0.3266	0.19613
		3.19068	0.37181	0.19904
		3.22136	0.42277	0.20064
		3.25204	0.478	0.19976
		3.28272	0.53527	0.19582
		3.3134	0.59205	0.18887
		3.34408	0.64585	0.1794
		3.37476	0.69438	0.16835
		3.40544	0.73568	0.15692
		3.43612	0.76821	0.14646
		3.4668	0.79084	0.13818
		3.49748	0.80286	0.13288
		3.52816	0.804	0.1306
		3.55884	0.79431	0.13066
		3.58952	0.77419	0.13194
		3.62019	0.74428	0.13324
		3.65087	0.70546	0.13359
		3.68155	0.65875	0.13238
		3.71223	0.60532	0.12938
		3.74291	0.5464	0.12468
		3.77359	0.48331	0.11867
		3.80427	0.41742	0.11193
		3.83495	0.35021	0.10515
		3.86563	0.2833	0.09905
		3.89631	0.21872	0.09417
		3.92699	0.15944	0.09077
		3.95767	0.11137	0.08876
		3.98835	0.08721	0.08772
		4.01903	0.09691	0.0871
		4.04971	0.12583	0.08634
		4.08039	0.15772	0.08503
		4.11107	0.18581	0.08296
		4.14175	0.20742	0.08011
		4.17243	0.22139	0.07661
		4.20311	0.22721	0.07273
		4.23379	0.22481	0.06882
		4.26447	0.21448	0.06521
		4.29515	0.19675	0.06216
		4.32583	0.17242	0.05981
		4.35651	0.14253	0.05814
		4.38719	0.10836	0.05697
		4.41786	0.07174	0.05607
		4.44854	0.03706	0.05521
		4.47922	0.02978	0.05421
		4.5099	0.06106	0.05299
		4.54058	0.09764	0.05155
		4.57126	0.13266	0.04997
		4.60194	0.16428	0.04835
		4.63262	0.19147	0.04679
		4.6633	0.21358	0.04536
		4.69398	0.23024	0.04406
		4.72466	0.24134	0.04284
		4.75534	0.24704	0.04159
		4.78602	0.24779	0.0402
		4.8167	0.2443	0.03856
		4.84738	0.23753	0.03661
		4.87806	0.22872	0.03434
		4.90874	0.2193	0.0318
		4.93942	0.21081	0.02907
		4.9701	0.20473	0.02631
		5.00078	0.20215	0.02369
		5.03146	0.20356	0.02138
		5.06214	0.20866	0.0195
		5.09282	0.21655	0.01812
		5.1235	0.22597	0.01716
		5.15418	0.23561	0.0165
		5.18486	0.2443	0.01594
		5.21553	0.25106	0.01534
		5.24621	0.25517	0.0146
		5.27689	0.25609	0.01369
		5.30757	0.2535	0.01265
		5.33825	0.24722	0.01157
		5.36893	0.23722	0.01057
		5.39961	0.2236	0.00978
		5.43029	0.20657	0.00929
		5.46097	0.18646	0.0091
		5.49165	0.16371	0.00912
		5.52233	0.13897	0.0092
		5.55301	0.11317	0.00922
		5.58369	0.08794	0.00906
		5.61437	0.06663	0.00868
		5.64505	0.05604	0.00806
		5.67573	0.06252	0.00722
		5.70641	0.08157	0.0062
		5.73709	0.10552	0.00505
		5.76777	0.13028	0.00384
		5.79845	0.15391	0.00262
		5.82913	0.17533	0.00147
		5.85981	0.19385	0.000420887
		5.89049	0.20905	0.000569568
		5.92117	0.22067	0.00137
		5.95185	0.22864	0.00205
		5.98253	0.23303	0.00262
		6.0132	0.23409	0.00311
		6.04388	0.23219	0.00355
		6.07456	0.22783	0.00393
		6.10524	0.22161	0.00425
		6.13592	0.21414	0.00448
		6.1666	0.20605	0.00461
		6.19728	0.19786	0.00461
		6.22796	0.18995	0.00443
		6.25864	0.1825	0.00409
		6.28932	0.17544	0.00357
		6.32	0.16853	0.0029
		6.35068	0.16136	0.00216
		6.38136	0.15349	0.00153
		6.41204	0.14448	0.00146
		6.44272	0.13399	0.00206
		6.4734	0.12184	0.00293
		6.50408	0.108	0.0038
		6.53476	0.09263	0.00457
		6.56544	0.07613	0.00517
		6.59612	0.05919	0.00555
		6.6268	0.04319	0.00571
		6.65748	0.03133	0.00562
		6.68816	0.02957	0.00529
		6.71884	0.03852	0.00475
		6.74952	0.05173	0.00402
		6.7802	0.06529	0.00317
		6.81087	0.07761	0.00225
		6.84155	0.08797	0.00141
		6.87223	0.09599	0.00112
		6.90291	0.10151	0.00169
		6.93359	0.10449	0.00254
		6.96427	0.10507	0.00342
		6.99495	0.10346	0.00423
		7.02563	0.09996	0.00497
		7.05631	0.09496	0.00564
		7.08699	0.08889	0.00625
		7.11767	0.0822	0.0068
		7.14835	0.07535	0.00732
		7.17903	0.06876	0.00779
		7.20971	0.06278	0.00821
		7.24039	0.05767	0.00856
		7.27107	0.05358	0.00883
		7.30175	0.05055	0.00897
		7.33243	0.04852	0.00898
		7.36311	0.04745	0.00884
		7.39379	0.04728	0.00853
		7.42447	0.04801	0.00804
		7.45515	0.04962	0.0074
		7.48583	0.05207	0.00661
		7.51651	0.05521	0.0057
		7.54719	0.05883	0.00469
		7.57787	0.06262	0.00363
		7.60854	0.06625	0.00254
		7.63922	0.06939	0.00147
		7.6699	0.07172	0.000482633
		7.70058	0.07298	0.000572322
		7.73126	0.07294	0.0014
		7.76194	0.07145	0.00214
		7.79262	0.06843	0.00276
		7.8233	0.06385	0.00326
		7.85398	0.05777	0.00364
		7.88466	0.05031	0.00391
		7.91534	0.04163	0.00408
		7.94602	0.03197	0.00416
		7.9767	0.0216	0.00418
		8.00738	0.01096	0.00413
		8.03806	0.00357	0.00404
		8.06874	0.01225	0.00391
		8.09942	0.02263	0.00374
		8.1301	0.03254	0.00355
		8.16078	0.04164	0.00333
		8.19146	0.04974	0.00309
		8.22214	0.05669	0.00286
		8.25282	0.06243	0.00263
		8.2835	0.06693	0.00243
		8.31418	0.07021	0.00226
		8.34486	0.07234	0.00213
		8.37554	0.07341	0.00202
		8.40621	0.07356	0.00194
		8.43689	0.0729	0.00184
		8.46757	0.07158	0.00173
		8.49825	0.06972	0.00158
		8.52893	0.06742	0.00139
		8.55961	0.06479	0.00116
		8.59029	0.06191	0.000898533
		8.62097	0.05887	0.000627469
		8.65165	0.05575	0.000416959
		8.68233	0.05267	0.000429135
		8.71301	0.04975	0.000648724
		8.74369	0.04712	0.000916021
		8.77437	0.04489	0.00117
		8.80505	0.04313	0.00138
		8.83573	0.04181	0.00153
		8.86641	0.04079	0.00162
		8.89709	0.03984	0.00165
		8.92777	0.03868	0.00161
		8.95845	0.03698	0.00151
		8.98913	0.03445	0.00137
		9.01981	0.03087	0.00118
		9.05049	0.02606	0.000965297
		9.08117	0.01993	0.000739222
		9.11185	0.0125	0.00051963
		9.14253	0.00426	0.000340241
		9.17321	0.00696	0.000276671
		9.20388	0.01756	0.000361236
		9.23456	0.02905	0.000498104
		9.26524	0.04093	0.000631609
		9.29592	0.05285	0.000745859
		9.3266	0.06443	0.000836524
		9.35728	0.07533	0.0009029
		9.38796	0.08519	0.000945365
		9.41864	0.09371	0.000964277
		9.44932	0.10065	0.000959521
		9.48	0.10581	0.000930489
		9.51068	0.10908	0.000876376
		9.54136	0.11041	0.000796654
		9.57204	0.10984	0.000691583
		9.60272	0.10749	0.000562635
		9.6334	0.10357	0.000412786
		9.66408	0.09833	0.000246827
		9.69476	0.09211	7.53312e-05
		9.72544	0.08526	0.000122099
		9.75612	0.07815	0.000298533
		9.7868	0.07116	0.000467363
		9.81748	0.06463	0.000619753
		9.84816	0.05881	0.000749646
		9.87884	0.05386	0.000852672
		9.90952	0.04984	0.000926342
		9.9402	0.04669	0.000970233
		9.97088	0.04435	0.00098605

## Sheet: fig3d
Figure 3d
		K	pFeSAN	fit	Fe-Fe	Fe-N	Fe-O
		0	0	0	0	0	0
		0.05	-0.000198251	-2.17775e-05	1.02668e-05	-0.000107108	-9.56059e-05
		0.1	-0.00155	-0.000172013	8.2152e-05	-0.000943075	-0.000810621
		0.15	-0.0051	-0.000568303	0.000277361	-0.00347	-0.00289
		0.2	-0.0118	-0.00131	0.000656667	-0.00892	-0.00722
		0.25	-0.02248	-0.00246	0.00129	-0.01878	-0.01481
		0.3	-0.03785	-0.00404	0.00222	-0.03477	-0.02683
		0.35	-0.05853	-0.00606	0.00353	-0.05542	-0.04172
		0.4	-0.08501	-0.00845	0.00528	-0.0807	-0.0603
		0.45	-0.11724	-0.01109	0.00753	-0.11137	-0.08283
		0.5	-0.15483	-0.01344	0.01034	-0.14732	-0.10884
		0.55	-0.19738	-0.01541	0.01378	-0.1877	-0.13818
		0.6	-0.24409	-0.01667	0.01792	-0.2326	-0.17018
		0.65	-0.29332	-0.01681	0.02283	-0.2815	-0.20413
		0.7	-0.34432	-0.0154	0.02857	-0.33462	-0.23886
		0.75	-0.39437	-0.01191	0.03522	-0.38947	-0.27305
		0.8	-0.44157	-0.00416	0.04284	-0.44589	-0.30516
		0.85	-0.48318	0.00734	0.05151	-0.49721	-0.33241
		0.9	-0.51636	0.02323	0.06131	-0.5368	-0.35169
		0.95	-0.53851	0.04419	0.07231	-0.56677	-0.35876
		1	-0.54784	0.07089	0.08459	-0.5799	-0.3486
		1.05	-0.54298	0.10692	0.09825	-0.59114	-0.31701
		1.1	-0.52179	0.15043	0.11335	-0.58049	-0.25958
		1.15	-0.47325	0.20187	0.13002	-0.55703	-0.17604
		1.2	-0.42713	0.26168	0.14833	-0.49076	-0.08735
		1.25	-0.35317	0.33128	0.16842	-0.43001	0.04181
		1.3	-0.2584	0.41193	0.19044	-0.36902	0.17825
		1.35	-0.17154	0.50112	0.2147	-0.31053	0.30898
		1.4	-0.04714	0.59843	-0.23859	-0.19112	0.49491
		1.45	0.06004	0.70325	-0.25489	-0.0399	0.68513
		1.5	0.19558	0.81616	-0.26839	0.09436	0.93756
		1.55	0.33798	0.93352	-0.27262	0.23212	1.19983
		1.6	0.48298	1.05333	-0.27266	0.37101	1.40666
		1.65	0.68434	1.17368	-0.26055	0.54564	1.53293
		1.7	0.88916	1.29153	-0.2431	0.69811	1.47794
		1.75	1.1012	1.40261	-0.20839	0.89527	1.27193
		1.8	1.30274	1.50432	-0.16744	1.16756	0.99262
		1.85	1.49073	1.59373	-0.11496	1.43707	0.707
		1.9	1.65478	1.66592	-0.05255	1.68305	0.46126
		1.95	1.79002	1.7121	0.01241	1.9274	0.26791
		2	1.87555	1.73368	0.08463	2.12238	0.11192
		2.05	1.93214	1.728	0.15531	2.26125	-0.03281
		2.1	1.90756	1.69216	0.22004	2.17149	-0.2277
		2.15	1.82986	1.60938	0.27878	2.0789	-0.43155
		2.2	1.76008	1.49093	0.32426	1.80966	-0.57469
		2.25	1.60524	1.3365	0.35462	1.51896	-0.66208
		2.3	1.41748	1.14654	0.36622	1.30711	-0.64086
		2.35	1.19	0.90849	0.35713	1.01447	-0.46622
		2.4	0.96541	0.63536	0.33007	0.83493	-0.17376
		2.45	0.71168	0.3356	0.27643	0.62671	0.16065
		2.5	0.37483	0.01784	0.1959	0.49964	0.44595
		2.55	0.0342	-0.33977	0.11043	0.36778	0.45771
		2.6	-0.26072	-0.72421	0.03117	0.12431	0.26746
		2.65	-0.54761	-1.11007	-0.0317	-0.11561	-0.06221
		2.7	-0.88967	-1.47775	-0.08564	-0.3699	-0.54103
		2.75	-1.34321	-1.83199	-0.1251	-0.52536	-0.98179
		2.8	-1.72459	-2.17817	-0.16332	-0.80994	-1.36213
		2.85	-2.10722	-2.49236	-0.19201	-1.23598	-1.67915
		2.9	-2.46319	-2.762	-0.20143	-1.69143	-1.97467
		2.95	-2.79467	-2.98463	-0.19412	-2.09027	-2.21105
		3	-3.09513	-3.15996	-0.18059	-2.69879	-2.40957
		3.05	-3.3491	-3.2737	-0.14687	-3.25082	-2.57671
		3.1	-3.52289	-3.32109	-0.09349	-3.79279	-2.67113
		3.15	-3.59911	-3.30245	-0.03477	-4.06512	-2.69873
		3.2	-3.57133	-3.21979	0.03195	-4.22099	-2.59221
		3.25	-3.44613	-3.06837	0.10994	-3.94922	-2.40929
		3.3	-3.24781	-2.8501	0.19334	-3.59346	-2.19296
		3.35	-2.9878	-2.56731	0.27209	-3.0022	-1.9843
		3.4	-2.65242	-2.22495	0.34622	-2.22702	-1.70557
		3.45	-2.20119	-1.83352	0.41003	-1.57933	-1.14023
		3.5	-1.67694	-1.40122	0.46045	-1.34632	-0.18916
		3.55	-1.07501	-0.93782	0.49689	-0.87468	1.07436
		3.6	-0.39799	-0.45378	0.51374	-0.66156	2.41756
		3.65	0.32023	0.0425	0.50915	-0.37636	3.61131
		3.7	0.93513	0.54007	0.48204	-0.01248	4.61948
		3.75	1.40066	1.02682	0.43279	0.1959	5.39372
		3.8	1.7358	1.48922	0.36256	0.36916	5.89404
		3.85	2.01436	1.92372	0.27303	0.75124	6.11501
		3.9	2.25429	2.32086	0.16422	0.8633	5.91847
		3.95	2.48928	2.67321	0.04078	1.17537	5.26974
		4	2.70886	2.98301	-0.09407	1.46978	4.28634
		4.05	2.83398	3.23317	-0.23696	1.60534	3.18384
		4.1	2.94946	3.41803	-0.38287	1.72628	2.09746
		4.15	3.09583	3.53412	-0.52879	2.0384	1.14799
		4.2	3.24424	3.59079	-0.67147	2.37773	0.31165
		4.25	3.31141	3.57544	-0.80738	2.43055	-0.51899
		4.3	3.39574	3.48822	-0.93126	2.77172	-1.44382
		4.35	3.39771	3.33102	-1.03904	2.92397	-2.41277
		4.4	3.30882	3.11694	-1.12683	3.1247	-3.24501
		4.45	3.19009	2.83961	-1.18702	3.13829	-3.77012
		4.5	3.01978	2.50498	-1.21504	3.08244	-3.88845
		4.55	2.64995	2.12033	-1.20846	3.03475	-3.60194
		4.6	2.19639	1.70938	-1.16324	3.00768	-2.94917
		4.65	1.76058	1.26625	-1.07159	2.81593	-2.17241
		4.7	1.20223	0.79946	-0.93357	2.66544	-1.5071
		4.75	0.65799	0.31875	-0.74869	2.65622	-1.1475
		4.8	0.03365	-0.16593	-0.51699	2.32762	-1.18356
		4.85	-0.59967	-0.64672	-0.2331	2.00742	-1.34564
		4.9	-1.08386	-1.11379	0.08958	1.35583	-1.40789
		4.95	-1.70202	-1.55755	0.44322	1.06992	-1.26367
		5	-2.10041	-1.97918	0.81732	0.4938	-0.79317
		5.05	-2.41661	-2.36179	1.19736	-0.03999	0.15869
		5.1	-2.77055	-2.6961	1.56833	-0.10982	1.32696
		5.15	-2.94401	-2.97529	1.91314	-0.76833	2.41267
		5.2	-2.8233	-3.20047	2.21448	-0.86096	3.02807
		5.25	-2.86013	-3.36311	2.45264	-1.18695	2.90826
		5.3	-2.93263	-3.45906	2.60555	-1.67623	2.06702
		5.35	-2.72009	-3.48677	2.65657	-1.82208	0.79604
		5.4	-2.44304	-3.44848	2.58898	-2.38483	-0.83337
		5.45	-2.3295	-3.34218	2.39098	-2.61294	-2.73079
		5.5	-2.25855	-3.17012	2.06345	-3.14899	-4.60246
		5.55	-2.12446	-2.93672	1.61018	-3.33608	-5.93831
		5.6	-1.94014	-2.6464	1.03957	-3.78146	-6.21717
		5.65	-1.80477	-2.30455	0.36926	-4.19864	-5.18799
		5.7	-1.57801	-1.91942	-0.37376	-4.68969	-3.14858
		5.75	-1.4909	-1.50009	-1.15786	-4.59973	-0.70974
		5.8	-1.35445	-1.05316	-1.94679	-4.85675	1.42512
		5.85	-0.73094	-0.59013	-2.69728	-4.90574	2.63859
		5.9	-0.38179	-0.12244	-3.36689	-4.71785	2.882
		5.95	0.00859	0.33947	-3.91506	-3.92047	2.50144
		6	0.71737	0.79865	-4.30597	-2.63438	1.99491
		6.05	1.36779	1.23683	-4.5046	-1.98997	1.8102
		6.1	1.29006	1.63947	-4.48696	-0.8596	2.17064
		6.15	1.68932	1.99789	-4.23995	1.34361	2.85218
		6.2	2.09107	2.30477	-3.75385	1.75193	3.84216
		6.25	2.56875	2.55422	-3.04752	2.80982	4.81981
		6.3	3.11571	2.74198	-2.14734	3.98241	5.57787
		6.35	3.45229	2.86544	-1.0908	4.651	6.13479
		6.4	3.49238	2.92369	0.07399	5.41525	6.13079
		6.45	3.42488	2.91748	1.29049	5.65143	5.33517
		6.5	3.27831	2.85262	2.49652	5.47541	3.85632
		6.55	2.98894	2.72526	3.62751	4.64387	1.76803
		6.6	2.50401	2.53763	4.62004	3.54944	-0.82349
		6.65	1.91899	2.29616	5.41435	3.10168	-3.49082
		6.7	1.52183	2.00847	5.95114	2.4763	-6.16111
		6.75	0.97635	1.68322	6.19856	1.63149	-8.27295
		6.8	0.33652	1.32974	6.13361	1.53481	-9.47822
		6.85	0.02191	0.95782	5.74968	0.83245	-9.59238
		6.9	-0.24883	0.57735	5.05737	0.76111	-8.52038
		6.95	-0.64634	0.19811	4.0845	-0.13417	-6.57438
		7	-0.86176	-0.18229	2.87498	0.45465	-4.24932
		7.05	-1.01418	-0.5525	1.48681	-0.92601	-1.80776
		7.1	-1.44161	-0.89696	-0.01083	-1.04198	0.37937
		7.15	-1.85925	-1.20739	-1.54161	-1.30902	2.0103
		7.2	-2.07367	-1.47669	-3.02389	-1.0929	3.3426
		7.25	-2.04818	-1.69914	-4.3762	-1.64898	4.10957
		7.3	-2.17226	-1.87048	-5.5246	-1.79307	4.54601
		7.35	-2.60532	-1.98806	-6.40504	-1.52638	4.72486
		7.4	-2.68192	-2.05081	-6.9671	-1.84764	4.62304
		7.45	-2.61585	-2.05924	-7.17696	-1.22864	4.31051
		7.5	-2.37829	-2.02249	-7.01952	-1.92683	3.96201
		7.55	-2.41148	-1.93843	-6.49939	-1.45837	3.55698
		7.6	-2.66052	-1.8052	-5.64087	-1.48234	2.85524
		7.65	-2.28912	-1.62806	-4.48272	-1.53148	1.90549
		7.7	-1.86339	-1.41341	-3.08152	-1.58739	0.96379
		7.75	-1.52906	-1.1686	-1.51371	-1.09915	0.03197
		7.8	-1.58331	-0.90166	0.13782	-0.69824	-0.63539
		7.85	-1.52108	-0.62103	1.78542	-0.99438	-0.85017
		7.9	-0.64227	-0.33534	3.3415	-0.93633	-0.80574
		7.95	-0.44253	-0.05311	4.72347	-1.59115	-0.9382
		8	-0.20067	0.21882	5.85827	-1.59595	-1.55949
		8.05	0.29894	0.47512	6.68648	-1.29671	-2.4019
		8.1	0.83512	0.70839	7.16549	-1.24721	-3.16077
		8.15	1.16617	0.91241	7.27429	-1.21583	-3.53903
		8.2	1.50322	1.08205	7.00382	-1.50032	-3.50513
		8.25	1.43816	1.21333	6.36896	-0.89038	-3.12928
		8.3	1.37595	1.30358	5.4066	-0.8519	-2.32432
		8.35	1.74366	1.35145	4.17122	-0.14253	-1.29129
		8.4	2.16904	1.35697	2.73163	-0.52717	0.04829
		8.45	1.70152	1.32148	1.16701	0.72242	1.3669
		8.5	1.41294	1.25246	-0.43767	0.92501	2.46044
		8.55	1.43693	1.15475	-1.99647	2.00064	3.3453
		8.6	1.6296	1.02847	-3.42725	2.71557	3.7346
		8.65	1.44708	0.87852	-4.66259	2.84381	3.84656
		8.7	0.70336	0.71036	-5.63582	3.08699	3.56732
		8.75	0.71253	0.52986	-6.29807	3.80055	2.65817
		8.8	0.73756	0.34304	-6.61996	4.08501	1.13954
		8.85	1.01577	0.15592	-6.59125	4.82226	-0.56805
		8.9	0.98512	-0.02571	-6.22101	4.53957	-2.21184
		8.95	0.65105	-0.19643	-5.53665	3.79534	-3.00764
		9	1.31243	-0.34712	-4.58198	2.94825	-3.35451
		9.05	1.03597	-0.47533	-3.41436	1.54227	-3.35731
		9.1	0.26557	-0.58347	-2.10117	-0.16939	-2.98074
		9.15	-0.29539	-0.66969	-0.71051	-0.74586	-2.8882
		9.2	-0.35121	-0.73296	0.68116	-1.77491	-2.80251
		9.25	-0.20078	-0.77304	1.99958	-2.06996	-2.86685
		9.3	-0.32274	-0.79045	3.17696	-2.11481	-2.78353
		9.35	-0.81132	-0.78639	4.1552	-1.97373	-2.19176
		9.4	-0.5589	-0.76269	4.8888	-2.76732	-1.0906
		9.45	-0.01227	-0.72168	5.34701	-2.38637	0.03038
		9.5	0	-0.6682	5.51497	-1.89608	1.36394
		9.55	-0.47102	-0.60674	5.39403	-2.01927	2.66198
		9.6	0	-0.53812	5.00117	-1.85043	3.68423
		9.65	-0.37368	-0.46501	4.37318	-2.27201	4.35582
		9.7	0	-0.38991	3.54333	-2.02058	4.70838
		9.75	0.60105	-0.31504	2.5625	-1.787	4.56724
		9.8	-0.000748736	-0.24223	1.48764	-1.17658	3.9796
		9.85	-0.10728	-0.17296	0.37844	-0.74366	2.82624
		9.9	0.24326	-0.10823	-0.70605	0.4154	1.36783
		9.95	0.35509	-0.04865	-1.71065	0.28466	-0.14715
		10	0.41002	0.00882	-2.58684	0.13562	-1.83591
		10.05	0.54048	0.06438	-3.29512	0.39559	-2.39008
		10.1	0.19303	0.1136	-3.80833	0.36957	-2.49044
		10.15	0.74231	0.15673	-4.11955	0.97898	-1.99786
		10.2	0.17042	0.19425	-4.21068	1.13567	-1.32678
		10.25	-0.13722	0.22684	-4.08678	-0.13633	-1.14457
		10.3	0.21901	0.25529	-3.76399	0.39429	-0.88135
		10.35	0.1263	0.28043	-3.26807	0.12897	-1.09302
		10.4	-0.25592	0.30306	-2.63255	0.84939	-1.15278
		10.45	-0.7555	0.32385	-1.89653	1.15136	-1.07758
		10.5	-0.47439	0.3433	-1.10224	1.0371	-0.89802
		10.55	0.14662	0.36171	-0.29264	2.30782	-0.41023
		10.6	0.21111	0.37911	0.49089	2.25093	-0.02631
		10.65	-0.42695	0.39526	1.21071	2.0465	0.1633
		10.7	0.1254	0.40965	1.83459	1.7653	0.64095
		10.75	-0.83575	0.42153	2.33718	1.01822	1.39582
		10.8	-0.57082	0.42992	2.70078	1.59783	1.97167
		10.85	0.3826	0.43369	2.91585	0.62185	2.10182
		10.9	-0.53007	0.4316	2.98091	0.5454	2.62221
		10.95	1.29057	0.42241	2.90205	0.24213	2.71525
		11	0.65167	0.40264	2.6921	-2.06692	2.34865
		11.05	-1.86024	0.37535	2.36945	1.2272	1.54855
		11.1	-0.85154	0.34563	1.95729	0.10258	0.68637
		11.15	-0.55068	0.31284	1.47933	-2.86902	0.55294
		11.2	-1.564	0.27632	0.95961	-0.19949	-0.14786
		11.25	-0.97708	0.23534	0.42505	-0.87715	-0.66838
		11.3	-1.9017	0.1893	-0.09867	-0.35172	-1.08354
		11.35	-0.19565	0.1377	-0.58824	0.16818	-1.33228
		11.4	-1.59173	0.08026	-1.02367	0.64683	-1.30382
		11.45	-0.84707	0.01696	-1.38899	-0.58435	-1.54728
		11.5	-0.09884	-0.05191	-1.67265	-0.00563	-1.70238
		11.55	-1.47073	-0.12572	-1.86766	-1.04039	-1.78293
		11.6	-1.83776	-0.20348	-1.97148	-2.55402	-1.84802
		11.65	-1.10893	-0.28385	-1.98576	-1.85693	-1.76
		11.7	0.14799	-0.36518	-1.91584	-3.30111	-1.34346
		11.75	1.13614	-0.44548	-1.77016	-2.07293	-0.87448
		11.8	0.5829	-0.52256	-1.55961	-1.54083	-0.62015
		11.85	-0.01377	-0.59406	-1.29681	-0.69878	-0.03709
		11.9	0.2329	-0.65754	-0.99546	0.14026	0.66707
		11.95	1.25162	-0.71055	-0.66967	0.86099	1.11392
		12	0.92599	-0.7539	-0.33341	-1.55649	1.21045
		12.05	1.56645	-0.7865	-8.8618e-06	-0.76508	0.50044
		12.1	0.25334	-0.7999	0.3199	-0.54099	0.15389
		12.15	0.49873	-0.79199	0.61661	-0.98842	-0.28421
		12.2	0.18573	-0.76125	0.8784	-0.09494	-0.65009
		12.25	0.20157	-0.70685	1.09709	-0.33333	-0.67551
		12.3	0.29096	-0.62871	1.26629	0.54487	-0.80465
		12.35	2.68851	-0.52759	1.3815	0.59653	-1.37304
		12.4	0.33867	-0.40507	1.44015	1.33175	-1.2308
		12.45	1.33045	-0.26361	1.44153	0.59432	-1.11199
		12.5	0.66384	-0.10645	1.3868	1.05581	-1.07158
		12.55	-0.09687	0.06243	1.27895	2.51046	-0.86304
		12.6	1.45982	0.23844	1.12265	4.05698	-1.0188
		12.65	-1.01979	0.41645	0.92419	-0.63955	-0.69264
		12.7	-0.57412	0.59101	0.6913	-0.15778	-0.3677
		12.75	0.51864	0.7565	0.43295	1.06468	0.26694
		12.8	1.59283	0.90731	0.15911	1.70443	0.90781
		12.85	2.10115	1.03805	-0.11953	-4.15508	1.096
		12.9	1.49431	1.14374	-0.39191	0.92539	1.41131
		12.95	0.79304	1.21998	-0.64703	-1.54929	0.96871
		13	0.29313	1.2594	-0.87432	2.58371	1.20317
		13.05	-0.27055	1.2515	-1.06409	-0.31785	1.54072
		13.1	-0.67041	1.201	-1.21026	0.02603	1.62333
		13.15	-0.48265	1.10892	-1.30528	-0.61199	1.7567
		13.2	0.0449	0.97778	-1.34225	-2.36883	1.30932
		13.25	-1.03321	0.81148	-1.31866	-2.26034	0.90216
		13.3	-0.59182	0.61517	-1.23473	0.89515	0.7598
		13.35	-1.73983	0.39514	-1.09346	5.10981	0.76253
		13.4	-2.60812	0.15855	-0.90064	1.75392	0.80339
		13.45	-1.47444	-0.08673	-0.66467	-0.24427	0.92471
		13.5	-2.76342	-0.33247	-0.39623	-0.12787	1.0713
		13.55	-2.08731	-0.57029	-0.10782	2.31154	1.23367
		13.6	-3.55052	-0.79199	0.18681	2.64662	1.30916
		13.65	-1.06545	-0.98982	0.47333	0.20209	0.99011
		13.7	-2.02068	-1.15678	0.73755	0.48378	0.49215
		13.75	-2.57083	-1.28682	0.96619	-1.1906	0.4174
		13.8	-0.81348	-1.3751	1.14758	2.43534	0.11844
		13.85	-1.69519	-1.41818	1.27229	0.43096	0.46083
		13.9	-2.20238	-1.41411	1.33374	3.501	0.63043
		13.95	-0.90968	-1.36254	1.32853	1.1155	0.40449

## Sheet: fig3e
Figure 3e
		R	Fe foil
		0	0.05	0.1	0.15	0.2	0.25	0.3	0.35	0.4	0.45	0.5	0.55	0.6	0.65	0.7	0.75	0.8	0.85	0.9	0.95	1	1.05	1.1	1.15	1.2	1.25	1.3	1.35	1.4	1.45	1.5	1.55	1.6	1.65	1.7	1.75	1.8	1.85	1.9	1.95	2	2.05	2.1	2.15	2.2	2.25	2.3	2.35
		0.05	0.00734	0.00734	0.00734	0.00734	0.00734	0.00734	0.00734	0.00734	0.00734	0.00734	0.00734	0.00734	0.00734	0.00735	0.00735	0.00735	0.00735	0.00735	0.00735	0.00735	0.00735	0.00735	0.00735	0.00735	0.00735	0.00735	0.00735	0.00735	0.00735	0.00735	0.00735	0.00735	0.00735	0.00736	0.00736	0.00736	0.00736	0.00736	0.00736	0.00736	0.00736	0.00736	0.00736	0.00736	0.00736	0.00736	0.00736
		0.1	0.01017	0.01018	0.01018	0.01018	0.01019	0.01019	0.01019	0.01019	0.0102	0.0102	0.0102	0.01021	0.01021	0.01021	0.01021	0.01022	0.01022	0.01022	0.01023	0.01023	0.01023	0.01023	0.01024	0.01024	0.01024	0.01025	0.01025	0.01025	0.01025	0.01026	0.01026	0.01026	0.01027	0.01027	0.01027	0.01027	0.01028	0.01028	0.01028	0.01028	0.01029	0.01029	0.01029	0.01029	0.0103	0.0103	0.0103
		0.15	0.01317	0.01318	0.01318	0.01319	0.0132	0.01321	0.01322	0.01322	0.01323	0.01324	0.01325	0.01326	0.01326	0.01327	0.01328	0.01329	0.0133	0.0133	0.01331	0.01332	0.01333	0.01333	0.01334	0.01335	0.01336	0.01336	0.01337	0.01338	0.01339	0.01339	0.0134	0.01341	0.01342	0.01342	0.01343	0.01344	0.01345	0.01345	0.01346	0.01347	0.01347	0.01348	0.01349	0.0135	0.0135	0.01351	0.01352
		0.2	0.01558	0.01559	0.01561	0.01563	0.01564	0.01566	0.01567	0.01569	0.01571	0.01572	0.01574	0.01575	0.01577	0.01578	0.0158	0.01581	0.01583	0.01585	0.01586	0.01588	0.01589	0.01591	0.01592	0.01594	0.01595	0.01597	0.01598	0.016	0.01601	0.01603	0.01604	0.01606	0.01607	0.01609	0.0161	0.01612	0.01613	0.01615	0.01616	0.01617	0.01619	0.0162	0.01622	0.01623	0.01625	0.01626	0.01627
		0.25	0.01573	0.01576	0.01579	0.01581	0.01584	0.01587	0.01589	0.01592	0.01595	0.01597	0.016	0.01603	0.01605	0.01608	0.0161	0.01613	0.01616	0.01618	0.01621	0.01623	0.01626	0.01629	0.01631	0.01634	0.01636	0.01639	0.01641	0.01644	0.01647	0.01649	0.01652	0.01654	0.01657	0.01659	0.01662	0.01664	0.01667	0.01669	0.01672	0.01674	0.01677	0.01679	0.01681	0.01684	0.01686	0.01689	0.01691
		0.3	0.01463	0.01467	0.01471	0.01475	0.01479	0.01483	0.01487	0.01491	0.01495	0.01499	0.01503	0.01507	0.01511	0.01515	0.01519	0.01523	0.01527	0.01531	0.01535	0.01539	0.01543	0.01547	0.01551	0.01555	0.01559	0.01562	0.01566	0.0157	0.01574	0.01578	0.01582	0.01586	0.0159	0.01594	0.01598	0.01602	0.01605	0.01609	0.01613	0.01617	0.01621	0.01625	0.01629	0.01632	0.01636	0.0164	0.01644
		0.35	0.01582	0.01588	0.01594	0.01599	0.01605	0.0161	0.01616	0.01622	0.01627	0.01633	0.01638	0.01644	0.01649	0.01655	0.01661	0.01666	0.01672	0.01677	0.01683	0.01688	0.01694	0.017	0.01705	0.01711	0.01716	0.01722	0.01727	0.01733	0.01738	0.01744	0.01749	0.01755	0.0176	0.01766	0.01771	0.01777	0.01782	0.01788	0.01793	0.01799	0.01804	0.0181	0.01815	0.01821	0.01826	0.01831	0.01837
		0.4	0.01918	0.01925	0.01932	0.0194	0.01947	0.01955	0.01962	0.0197	0.01977	0.01984	0.01992	0.01999	0.02007	0.02014	0.02022	0.02029	0.02036	0.02044	0.02051	0.02059	0.02066	0.02073	0.02081	0.02088	0.02095	0.02103	0.0211	0.02118	0.02125	0.02132	0.0214	0.02147	0.02154	0.02162	0.02169	0.02176	0.02183	0.02191	0.02198	0.02205	0.02213	0.0222	0.02227	0.02234	0.02242	0.02249	0.02256
		0.45	0.0215	0.0216	0.02169	0.02179	0.02188	0.02198	0.02207	0.02217	0.02226	0.02235	0.02245	0.02254	0.02264	0.02273	0.02283	0.02292	0.02301	0.02311	0.0232	0.0233	0.02339	0.02348	0.02358	0.02367	0.02377	0.02386	0.02395	0.02405	0.02414	0.02423	0.02433	0.02442	0.02451	0.0246	0.0247	0.02479	0.02488	0.02498	0.02507	0.02516	0.02525	0.02534	0.02544	0.02553	0.02562	0.02571	0.0258
		0.5	0.02241	0.02252	0.02263	0.02274	0.02285	0.02296	0.02306	0.02317	0.02328	0.02339	0.0235	0.02361	0.02372	0.02382	0.02393	0.02404	0.02415	0.02426	0.02436	0.02447	0.02458	0.02469	0.02479	0.0249	0.02501	0.02512	0.02522	0.02533	0.02544	0.02554	0.02565	0.02575	0.02586	0.02596	0.02607	0.02618	0.02628	0.02638	0.02649	0.02659	0.0267	0.0268	0.0269	0.02701	0.02711	0.02721	0.02732
		0.55	0.02433	0.02444	0.02456	0.02467	0.02478	0.0249	0.02501	0.02512	0.02523	0.02534	0.02545	0.02556	0.02568	0.02578	0.02589	0.026	0.02611	0.02622	0.02633	0.02644	0.02654	0.02665	0.02676	0.02686	0.02697	0.02707	0.02718	0.02728	0.02738	0.02749	0.02759	0.02769	0.02779	0.02789	0.02799	0.02809	0.02819	0.02829	0.02839	0.02848	0.02858	0.02868	0.02877	0.02887	0.02896	0.02905	0.02915
		0.6	0.03111	0.03125	0.03138	0.03151	0.03163	0.03176	0.03189	0.03202	0.03214	0.03227	0.03239	0.03251	0.03264	0.03276	0.03288	0.033	0.03311	0.03323	0.03335	0.03346	0.03358	0.03369	0.0338	0.03391	0.03402	0.03413	0.03424	0.03434	0.03445	0.03455	0.03465	0.03475	0.03485	0.03495	0.03505	0.03514	0.03524	0.03533	0.03542	0.03551	0.0356	0.03569	0.03578	0.03586	0.03595	0.03603	0.03611
		0.65	0.04645	0.04667	0.04689	0.0471	0.04732	0.04753	0.04775	0.04796	0.04817	0.04838	0.04858	0.04879	0.04899	0.0492	0.0494	0.0496	0.0498	0.05	0.05019	0.05039	0.05058	0.05078	0.05097	0.05115	0.05134	0.05153	0.05171	0.05189	0.05207	0.05225	0.05243	0.0526	0.05278	0.05295	0.05312	0.05328	0.05345	0.05361	0.05378	0.05394	0.05409	0.05425	0.0544	0.05455	0.0547	0.05485	0.05499
		0.7	0.06971	0.07011	0.0705	0.0709	0.07129	0.07169	0.07208	0.07247	0.07286	0.07325	0.07364	0.07403	0.07441	0.0748	0.07518	0.07556	0.07594	0.07632	0.0767	0.07708	0.07745	0.07783	0.0782	0.07857	0.07894	0.0793	0.07967	0.08003	0.08039	0.08075	0.08111	0.08147	0.08182	0.08217	0.08252	0.08287	0.08322	0.08356	0.0839	0.08424	0.08458	0.08491	0.08524	0.08557	0.0859	0.08622	0.08654
		0.75	0.09516	0.09579	0.09643	0.09706	0.0977	0.09833	0.09897	0.0996	0.10023	0.10086	0.1015	0.10213	0.10276	0.10339	0.10402	0.10465	0.10527	0.1059	0.10653	0.10715	0.10777	0.1084	0.10902	0.10964	0.11025	0.11087	0.11149	0.1121	0.11271	0.11332	0.11393	0.11454	0.11514	0.11575	0.11635	0.11695	0.11755	0.11814	0.11873	0.11932	0.11991	0.1205	0.12108	0.12166	0.12224	0.12281	0.12339
		0.8	0.11514	0.116	0.11686	0.11772	0.11858	0.11944	0.1203	0.12116	0.12203	0.12289	0.12375	0.12462	0.12548	0.12634	0.12721	0.12807	0.12894	0.1298	0.13066	0.13153	0.13239	0.13325	0.13411	0.13497	0.13583	0.13669	0.13755	0.13841	0.13926	0.14012	0.14097	0.14182	0.14267	0.14352	0.14437	0.14521	0.14606	0.1469	0.14774	0.14858	0.14941	0.15025	0.15108	0.15191	0.15274	0.15356	0.15438
		0.85	0.12366	0.12464	0.12562	0.1266	0.12759	0.12858	0.12956	0.13055	0.13154	0.13253	0.13352	0.13452	0.13551	0.13651	0.1375	0.1385	0.13949	0.14049	0.14148	0.14248	0.14348	0.14448	0.14547	0.14647	0.14747	0.14846	0.14946	0.15045	0.15145	0.15244	0.15343	0.15443	0.15542	0.15641	0.1574	0.15839	0.15937	0.16036	0.16134	0.16233	0.16331	0.16428	0.16526	0.16624	0.16721	0.16818	0.16915
		0.9	0.11914	0.12007	0.12101	0.12195	0.12289	0.12383	0.12477	0.12572	0.12666	0.1276	0.12855	0.12949	0.13044	0.13139	0.13233	0.13328	0.13423	0.13517	0.13612	0.13707	0.13801	0.13896	0.13991	0.14085	0.1418	0.14275	0.14369	0.14463	0.14558	0.14652	0.14746	0.14841	0.14935	0.15029	0.15122	0.15216	0.1531	0.15403	0.15497	0.1559	0.15683	0.15776	0.15869	0.15961	0.16054	0.16146	0.16238
		0.95	0.1053	0.10602	0.10674	0.10746	0.10818	0.10889	0.10961	0.11032	0.11103	0.11173	0.11244	0.11315	0.11385	0.11455	0.11525	0.11594	0.11664	0.11733	0.11802	0.11871	0.11939	0.12008	0.12076	0.12144	0.12212	0.12279	0.12346	0.12413	0.1248	0.12547	0.12613	0.12679	0.12745	0.12811	0.12876	0.12941	0.13006	0.13071	0.13135	0.132	0.13264	0.13328	0.13391	0.13455	0.13518	0.13581	0.13644
		1	0.08992	0.09033	0.09074	0.09113	0.09153	0.09191	0.09229	0.09266	0.09302	0.09338	0.09373	0.09407	0.0944	0.09473	0.09505	0.09536	0.09567	0.09597	0.09626	0.09654	0.09681	0.09708	0.09734	0.0976	0.09784	0.09808	0.09831	0.09854	0.09876	0.09897	0.09917	0.09937	0.09956	0.09974	0.09991	0.10008	0.10025	0.1004	0.10055	0.1007	0.10084	0.10097	0.1011	0.10122	0.10133	0.10144	0.10155
		1.05	0.08136	0.08153	0.08169	0.08184	0.08198	0.0821	0.08221	0.08231	0.08239	0.08246	0.08252	0.08256	0.08258	0.0826	0.0826	0.08258	0.08255	0.08251	0.08245	0.08238	0.08229	0.08219	0.08207	0.08194	0.08179	0.08163	0.08145	0.08126	0.08105	0.08083	0.08059	0.08034	0.08007	0.07979	0.07949	0.07918	0.07885	0.07851	0.07815	0.07778	0.07739	0.07699	0.07657	0.07614	0.0757	0.07524	0.07476
		1.1	0.08336	0.0835	0.08362	0.08373	0.08383	0.0839	0.08397	0.08401	0.08404	0.08406	0.08405	0.08403	0.084	0.08394	0.08387	0.08378	0.08368	0.08356	0.08342	0.08326	0.08308	0.08289	0.08268	0.08245	0.0822	0.08194	0.08166	0.08136	0.08104	0.0807	0.08035	0.07998	0.07959	0.07918	0.07876	0.07831	0.07785	0.07737	0.07688	0.07636	0.07583	0.07528	0.07471	0.07413	0.07353	0.07291	0.07228
		1.15	0.09405	0.09432	0.09457	0.09481	0.09503	0.09524	0.09542	0.09559	0.09575	0.09589	0.09601	0.09611	0.0962	0.09627	0.09632	0.09635	0.09637	0.09637	0.09635	0.09632	0.09626	0.09619	0.09611	0.096	0.09588	0.09574	0.09558	0.09541	0.09522	0.09501	0.09479	0.09454	0.09429	0.09401	0.09372	0.09341	0.09309	0.09275	0.0924	0.09203	0.09165	0.09125	0.09084	0.09041	0.08997	0.08951	0.08905
		1.2	0.11118	0.11168	0.11216	0.11262	0.11307	0.11349	0.1139	0.1143	0.11467	0.11502	0.11536	0.11568	0.11598	0.11625	0.11651	0.11676	0.11698	0.11718	0.11736	0.11752	0.11767	0.11779	0.11789	0.11797	0.11804	0.11808	0.1181	0.11811	0.11809	0.11806	0.118	0.11793	0.11783	0.11772	0.11759	0.11743	0.11726	0.11707	0.11687	0.11664	0.1164	0.11614	0.11586	0.11556	0.11524	0.11491	0.11457
		1.25	0.13429	0.13513	0.13596	0.13677	0.13755	0.13832	0.13907	0.1398	0.14051	0.1412	0.14186	0.14251	0.14313	0.14373	0.1443	0.14486	0.14539	0.1459	0.14638	0.14684	0.14727	0.14768	0.14807	0.14843	0.14877	0.14908	0.14936	0.14963	0.14986	0.15007	0.15025	0.15041	0.15055	0.15065	0.15073	0.15079	0.15082	0.15082	0.1508	0.15075	0.15068	0.15058	0.15045	0.1503	0.15013	0.14992	0.1497
		1.3	0.16334	0.1647	0.16605	0.16738	0.16869	0.16998	0.17125	0.17249	0.17372	0.17492	0.1761	0.17725	0.17838	0.17949	0.18057	0.18162	0.18265	0.18365	0.18462	0.18556	0.18648	0.18736	0.18822	0.18904	0.18984	0.1906	0.19134	0.19204	0.19271	0.19335	0.19396	0.19453	0.19507	0.19558	0.19605	0.19649	0.19689	0.19726	0.1976	0.1979	0.19817	0.1984	0.1986	0.19876	0.19888	0.19898	0.19903
		1.35	0.19767	0.19978	0.20187	0.20394	0.206	0.20804	0.21006	0.21206	0.21404	0.216	0.21794	0.21985	0.22174	0.22361	0.22545	0.22726	0.22904	0.2308	0.23252	0.23422	0.23588	0.23751	0.23911	0.24068	0.24221	0.24371	0.24517	0.24659	0.24798	0.24933	0.25064	0.25191	0.25315	0.25434	0.25549	0.2566	0.25766	0.25869	0.25967	0.26061	0.2615	0.26235	0.26315	0.26391	0.26462	0.26529	0.26591
		1.4	0.23581	0.2389	0.24199	0.24506	0.24813	0.25118	0.25423	0.25726	0.26028	0.26328	0.26627	0.26924	0.27218	0.27511	0.27802	0.2809	0.28376	0.2866	0.28941	0.29218	0.29493	0.29765	0.30034	0.30299	0.30561	0.30819	0.31074	0.31324	0.31571	0.31814	0.32052	0.32286	0.32516	0.32741	0.32962	0.33177	0.33388	0.33594	0.33795	0.33991	0.34182	0.34367	0.34547	0.34721	0.3489	0.35053	0.3521
		1.45	0.27567	0.27999	0.28432	0.28866	0.29301	0.29736	0.30171	0.30607	0.31042	0.31478	0.31913	0.32347	0.32781	0.33215	0.33647	0.34078	0.34507	0.34935	0.35361	0.35785	0.36207	0.36627	0.37044	0.37458	0.3787	0.38278	0.38684	0.39085	0.39483	0.39878	0.40268	0.40654	0.41035	0.41413	0.41785	0.42152	0.42515	0.42872	0.43223	0.43569	0.43909	0.44243	0.44572	0.44893	0.45209	0.45517	0.4582
		1.5	0.31485	0.32063	0.32644	0.33229	0.33818	0.34409	0.35003	0.356	0.36199	0.368	0.37404	0.38009	0.38616	0.39224	0.39833	0.40443	0.41054	0.41665	0.42276	0.42887	0.43498	0.44108	0.44717	0.45325	0.45932	0.46537	0.47141	0.47742	0.4834	0.48936	0.49529	0.50118	0.50704	0.51287	0.51865	0.52439	0.53008	0.53572	0.54131	0.54685	0.55233	0.55774	0.5631	0.56839	0.57362	0.57877	0.58385
		1.55	0.35101	0.35843	0.36593	0.37349	0.38113	0.38883	0.3966	0.40443	0.41232	0.42028	0.42828	0.43634	0.44445	0.45261	0.46081	0.46906	0.47734	0.48567	0.49402	0.50241	0.51082	0.51926	0.52772	0.5362	0.54469	0.5532	0.56171	0.57022	0.57874	0.58725	0.59575	0.60425	0.61273	0.62119	0.62963	0.63804	0.64643	0.65478	0.66309	0.67136	0.67958	0.68776	0.69588	0.70395	0.71195	0.71989	0.72776
		1.6	0.38219	0.39137	0.40067	0.41008	0.41962	0.42927	0.43904	0.44892	0.45891	0.46901	0.47921	0.48952	0.49992	0.51043	0.52103	0.53172	0.5425	0.55336	0.56431	0.57534	0.58644	0.59761	0.60885	0.62016	0.63152	0.64294	0.65441	0.66593	0.67749	0.68909	0.70072	0.71238	0.72407	0.73577	0.74749	0.75922	0.77095	0.78268	0.7944	0.80611	0.81781	0.82948	0.84112	0.85274	0.86431	0.87583	0.88731
		1.65	0.40709	0.41803	0.42915	0.44045	0.45193	0.46359	0.47542	0.48743	0.49961	0.51197	0.52449	0.53718	0.55004	0.56305	0.57623	0.58957	0.60306	0.6167	0.63049	0.64442	0.65849	0.6727	0.68705	0.70152	0.71612	0.73083	0.74567	0.76061	0.77566	0.79081	0.80606	0.82139	0.83681	0.85231	0.86788	0.88351	0.89921	0.91496	0.93076	0.9466	0.96247	0.97837	0.9943	1.01023	1.02617	1.04211	1.05804
		1.7	0.42508	0.43768	0.45054	0.46363	0.47698	0.49058	0.50442	0.51851	0.53284	0.54743	0.56225	0.57733	0.59264	0.6082	0.62399	0.64002	0.65629	0.67279	0.68952	0.70647	0.72366	0.74106	0.75867	0.77651	0.79455	0.81279	0.83124	0.84988	0.86871	0.88773	0.90693	0.9263	0.94584	0.96554	0.9854	1.00541	1.02555	1.04584	1.06625	1.08678	1.10743	1.12818	1.14902	1.16996	1.19097	1.21206	1.2332
		1.75	0.43608	0.45013	0.4645	0.47919	0.4942	0.50953	0.52519	0.54117	0.55748	0.57412	0.59108	0.60837	0.62599	0.64394	0.66222	0.68082	0.69975	0.71901	0.73859	0.7585	0.77873	0.79927	0.82013	0.84131	0.86279	0.88458	0.90668	0.92907	0.95176	0.97475	0.99801	1.02156	1.04538	1.06947	1.09382	1.11843	1.14329	1.1684	1.19373	1.2193	1.24508	1.27107	1.29727	1.32365	1.35022	1.37697	1.40388
		1.8	0.44016	0.45535	0.47093	0.48689	0.50324	0.51999	0.53713	0.55469	0.57264	0.59101	0.60979	0.62898	0.64859	0.66862	0.68907	0.70994	0.73123	0.75295	0.7751	0.79767	0.82066	0.84408	0.86793	0.8922	0.91689	0.942	0.96753	0.99348	1.01984	1.04661	1.07379	1.10137	1.12935	1.15772	1.18649	1.21563	1.24516	1.27505	1.30531	1.33593	1.36689	1.3982	1.42985	1.46181	1.49409	1.52668	1.55957
		1.85	0.43723	0.45317	0.46955	0.48638	0.50366	0.5214	0.53961	0.5583	0.57747	0.59711	0.61725	0.63789	0.65903	0.68067	0.70281	0.72548	0.74866	0.77236	0.79658	0.82133	0.84662	0.87243	0.89878	0.92566	0.95308	0.98103	1.00953	1.03856	1.06813	1.09824	1.12888	1.16006	1.19177	1.22401	1.25677	1.29006	1.32387	1.35819	1.39302	1.42835	1.46418	1.50051	1.53731	1.5746	1.61235	1.65056	1.68922
		1.9	0.42693	0.44317	0.45991	0.47714	0.49487	0.51312	0.53189	0.5512	0.57104	0.59143	0.61238	0.63389	0.65598	0.67864	0.70189	0.72573	0.75017	0.77522	0.80089	0.82717	0.85408	0.88161	0.90979	0.9386	0.96806	0.99817	1.02893	1.06034	1.09241	1.12515	1.15854	1.1926	1.22733	1.26272	1.29877	1.33549	1.37287	1.41091	1.44961	1.48897	1.52898	1.56964	1.61095	1.65289	1.69547	1.73867	1.7825
		1.95	0.40881	0.42491	0.44152	0.45866	0.47633	0.49456	0.51334	0.5327	0.55264	0.57318	0.59432	0.61607	0.63845	0.66146	0.68512	0.70944	0.73443	0.76009	0.78643	0.81347	0.84122	0.86968	0.89886	0.92877	0.95942	0.99081	1.02296	1.05587	1.08954	1.12398	1.1592	1.19521	1.232	1.26958	1.30796	1.34713	1.38711	1.42789	1.46947	1.51186	1.55505	1.59904	1.64384	1.68944	1.73584	1.78304	1.83102
		2	0.38279	0.39827	0.41428	0.43082	0.44792	0.46558	0.48382	0.50265	0.52209	0.54214	0.56283	0.58416	0.60615	0.62881	0.65215	0.67619	0.70095	0.72642	0.75264	0.7796	0.80733	0.83582	0.86511	0.89519	0.92609	0.9578	0.99035	1.02374	1.05799	1.09309	1.12908	1.16594	1.2037	1.24235	1.28192	1.3224	1.3638	1.40613	1.44939	1.49359	1.53874	1.58483	1.63187	1.67987	1.72882	1.77873	1.82959
		2.05	0.34938	0.36381	0.37875	0.39423	0.41025	0.42682	0.44398	0.46172	0.48007	0.49904	0.51864	0.5389	0.55982	0.58142	0.60373	0.62675	0.6505	0.675	0.70026	0.7263	0.75313	0.78077	0.80924	0.83855	0.86872	0.89976	0.93169	0.96453	0.99827	1.03295	1.06858	1.10516	1.14272	1.18126	1.2208	1.26135	1.30292	1.34553	1.38917	1.43387	1.47963	1.52647	1.57438	1.62337	1.67346	1.72465	1.77694
		2.1	0.3099	0.32289	0.33635	0.35033	0.36482	0.37984	0.39542	0.41156	0.42828	0.44561	0.46355	0.48213	0.50136	0.52126	0.54186	0.56316	0.58518	0.60795	0.63149	0.65581	0.68093	0.70688	0.73366	0.7613	0.78982	0.81924	0.84958	0.88085	0.91307	0.94627	0.98046	1.01566	1.05189	1.08916	1.1275	1.16691	1.20742	1.24905	1.2918	1.33569	1.38074	1.42696	1.47436	1.52296	1.57277	1.6238	1.67606
		2.15	0.26637	0.27759	0.28924	0.30135	0.31393	0.32701	0.34058	0.35469	0.36933	0.38454	0.40032	0.41671	0.43371	0.45135	0.46964	0.48862	0.5083	0.52869	0.54983	0.57174	0.59443	0.61793	0.64226	0.66745	0.69351	0.72047	0.74835	0.77718	0.80697	0.83776	0.86956	0.90239	0.93629	0.97126	1.00734	1.04454	1.08289	1.12241	1.16312	1.20503	1.24817	1.29256	1.33822	1.38516	1.4334	1.48295	1.53384
		2.2	0.22133	0.23053	0.24011	0.25009	0.26047	0.27128	0.28254	0.29427	0.30647	0.31918	0.33241	0.34619	0.36053	0.37545	0.39099	0.40715	0.42398	0.44147	0.45968	0.47861	0.49829	0.51875	0.54001	0.5621	0.58505	0.60888	0.63362	0.6593	0.68594	0.71356	0.74221	0.7719	0.80266	0.83452	0.8675	0.90164	0.93695	0.97347	1.01122	1.05022	1.0905	1.13208	1.17499	1.21925	1.26489	1.31191	1.36036
		2.25	0.17761	0.18465	0.19199	0.19965	0.20764	0.21598	0.22469	0.23379	0.2433	0.25324	0.26363	0.27449	0.28584	0.29772	0.31015	0.32314	0.33673	0.35095	0.36581	0.38135	0.39761	0.41459	0.43235	0.45089	0.47027	0.4905	0.51162	0.53365	0.55663	0.5806	0.60557	0.63159	0.65869	0.68688	0.71622	0.74672	0.77842	0.81136	0.84554	0.88102	0.91782	0.95596	0.99547	1.03639	1.07873	1.12253	1.1678
		2.3	0.13824	0.14307	0.14811	0.15337	0.15887	0.16462	0.17064	0.17696	0.18359	0.19057	0.19791	0.20563	0.21377	0.22236	0.23142	0.24097	0.25107	0.26172	0.27297	0.28485	0.29739	0.31063	0.3246	0.33933	0.35487	0.37124	0.38848	0.40663	0.42572	0.44578	0.46686	0.48899	0.5122	0.53652	0.562	0.58866	0.61654	0.64568	0.6761	0.70784	0.74093	0.7754	0.81129	0.84861	0.88741	0.92771	0.96953
		2.35	0.10649	0.10923	0.11205	0.11496	0.11799	0.12114	0.12444	0.1279	0.13156	0.13543	0.13955	0.14395	0.14866	0.15371	0.15916	0.16502	0.17136	0.1782	0.18559	0.19358	0.2022	0.21151	0.22153	0.23233	0.24394	0.25639	0.26974	0.28402	0.29926	0.31552	0.33282	0.3512	0.37069	0.39134	0.41317	0.43623	0.46053	0.48612	0.51303	0.54129	0.57093	0.60198	0.63448	0.66844	0.70391	0.7409	0.77945
		2.4	0.08565	0.08675	0.08778	0.08874	0.08964	0.0905	0.0913	0.09209	0.09286	0.09364	0.09447	0.09538	0.09641	0.0976	0.09902	0.10074	0.10281	0.10531	0.10834	0.11195	0.11624	0.12128	0.12714	0.13389	0.14157	0.15025	0.15995	0.17073	0.1826	0.1956	0.20976	0.22509	0.24162	0.25937	0.27836	0.29863	0.32018	0.34304	0.36725	0.39281	0.41977	0.44813	0.47794	0.50921	0.54198	0.57626	0.61208
		2.45	0.07725	0.07765	0.07789	0.07795	0.07781	0.07747	0.07691	0.07612	0.07509	0.0738	0.07226	0.07046	0.06839	0.06607	0.06351	0.06075	0.05785	0.05488	0.05197	0.04932	0.04718	0.0459	0.04585	0.0474	0.05076	0.056	0.06304	0.07173	0.08194	0.09354	0.10646	0.12062	0.13599	0.15257	0.17035	0.18932	0.20951	0.23093	0.25361	0.27756	0.30281	0.32938	0.35731	0.38662	0.41734	0.4495	0.48311
		2.5	0.07826	0.07899	0.07956	0.07997	0.08019	0.08021	0.08002	0.07959	0.07891	0.07796	0.07672	0.07518	0.07331	0.07111	0.06855	0.06562	0.06231	0.05861	0.05453	0.05008	0.04532	0.04034	0.03534	0.0307	0.02713	0.02576	0.0276	0.03278	0.04064	0.05049	0.06189	0.07461	0.08853	0.1036	0.11979	0.13709	0.15553	0.17512	0.19588	0.21783	0.241	0.26543	0.29113	0.31814	0.34648	0.37619	0.40728
		2.55	0.08311	0.08463	0.08606	0.0874	0.08863	0.08975	0.09075	0.09162	0.09235	0.09293	0.09337	0.09365	0.09379	0.09377	0.0936	0.0933	0.09289	0.09238	0.09181	0.09122	0.09068	0.09024	0.09001	0.09009	0.0906	0.09168	0.09346	0.09611	0.09974	0.10447	0.11041	0.11762	0.12615	0.13602	0.14725	0.15983	0.17376	0.18905	0.20568	0.22365	0.24298	0.26366	0.2857	0.30911	0.3339	0.36009	0.38768
		2.6	0.08768	0.09001	0.09232	0.09461	0.09688	0.09911	0.10131	0.10348	0.1056	0.10769	0.10974	0.11175	0.11373	0.11568	0.11761	0.11953	0.12146	0.12342	0.12542	0.12749	0.12967	0.13199	0.1345	0.13725	0.14028	0.14367	0.14747	0.15175	0.15658	0.16204	0.1682	0.17513	0.18289	0.19156	0.20119	0.21183	0.22354	0.23637	0.25034	0.2655	0.28188	0.29951	0.31841	0.33861	0.36013	0.38299	0.40721
		2.65	0.09008	0.09306	0.09609	0.09915	0.10224	0.10537	0.10854	0.11174	0.11498	0.11825	0.12156	0.12492	0.12832	0.13177	0.13528	0.13887	0.14253	0.14628	0.15014	0.15413	0.15827	0.16258	0.16708	0.17182	0.17681	0.18209	0.18772	0.19371	0.20013	0.20701	0.2144	0.22236	0.23093	0.24016	0.25011	0.26083	0.27236	0.28475	0.29805	0.3123	0.32755	0.34384	0.3612	0.37967	0.39928	0.42006	0.44204
		2.7	0.08977	0.0932	0.09672	0.10032	0.10401	0.10778	0.11163	0.11558	0.11961	0.12374	0.12796	0.13228	0.13671	0.14125	0.1459	0.15068	0.1556	0.16066	0.16587	0.17126	0.17682	0.1826	0.18859	0.19482	0.20131	0.20809	0.21519	0.22263	0.23044	0.23866	0.24731	0.25644	0.26608	0.27627	0.28704	0.29844	0.31051	0.32328	0.3368	0.3511	0.36623	0.38222	0.3991	0.41691	0.43569	0.45547	0.47627
		2.75	0.08687	0.09056	0.09436	0.09828	0.10232	0.10648	0.11077	0.11518	0.11972	0.1244	0.12922	0.13418	0.13929	0.14455	0.14998	0.15557	0.16134	0.1673	0.17345	0.17981	0.18639	0.19319	0.20025	0.20757	0.21517	0.22306	0.23127	0.23982	0.24873	0.25803	0.26774	0.27788	0.28848	0.29958	0.3112	0.32337	0.33612	0.34949	0.3635	0.37819	0.39359	0.40973	0.42663	0.44434	0.46288	0.48227	0.50254
		2.8	0.08181	0.08557	0.08947	0.09351	0.0977	0.10203	0.10651	0.11115	0.11595	0.12091	0.12605	0.13136	0.13685	0.14253	0.14841	0.15449	0.16078	0.16728	0.17402	0.181	0.18822	0.1957	0.20346	0.2115	0.21984	0.2285	0.23749	0.24682	0.25652	0.2666	0.27709	0.288	0.29936	0.31118	0.32349	0.33632	0.34969	0.36361	0.37813	0.39326	0.40902	0.42545	0.44256	0.46039	0.47895	0.49826	0.51835
		2.85	0.07513	0.07882	0.08266	0.08665	0.0908	0.09511	0.09959	0.10425	0.10908	0.1141	0.11932	0.12473	0.13035	0.13618	0.14223	0.14851	0.15503	0.16179	0.16881	0.17609	0.18364	0.19148	0.19962	0.20806	0.21683	0.22593	0.23538	0.24519	0.25537	0.26595	0.27694	0.28836	0.30022	0.31254	0.32534	0.33865	0.35247	0.36683	0.38174	0.39724	0.41333	0.43004	0.44739	0.46539	0.48407	0.50344	0.52351
		2.9	0.06742	0.07091	0.07455	0.07835	0.08231	0.08645	0.09076	0.09526	0.09995	0.10484	0.10993	0.11523	0.12076	0.12651	0.1325	0.13874	0.14523	0.15199	0.15902	0.16633	0.17394	0.18186	0.19009	0.19865	0.20755	0.21681	0.22643	0.23643	0.24683	0.25763	0.26886	0.28052	0.29264	0.30523	0.3183	0.33188	0.34597	0.36059	0.37577	0.39151	0.40783	0.42475	0.44228	0.46044	0.47924	0.4987	0.51882
		2.95	0.05921	0.0624	0.06574	0.06924	0.07291	0.07674	0.08076	0.08495	0.08935	0.09394	0.09874	0.10376	0.10901	0.11449	0.12022	0.12621	0.13246	0.13898	0.1458	0.15291	0.16033	0.16808	0.17615	0.18458	0.19336	0.20251	0.21205	0.22199	0.23234	0.24312	0.25433	0.26601	0.27815	0.29078	0.3039	0.31754	0.33171	0.34642	0.36169	0.37753	0.39396	0.41098	0.42862	0.44688	0.46577	0.4853	0.50549
		3	0.05099	0.05382	0.0568	0.05992	0.06319	0.06663	0.07024	0.07403	0.078	0.08217	0.08655	0.09114	0.09596	0.10101	0.10631	0.11186	0.11769	0.1238	0.1302	0.13691	0.14393	0.15129	0.15899	0.16705	0.17549	0.18431	0.19354	0.20318	0.21325	0.22377	0.23475	0.24621	0.25816	0.27061	0.28359	0.2971	0.31116	0.32579	0.34099	0.35678	0.37318	0.3902	0.40784	0.42611	0.44504	0.46461	0.48485
		3.05	0.04317	0.04561	0.04817	0.05086	0.05369	0.05666	0.0598	0.06309	0.06656	0.07021	0.07406	0.07811	0.08237	0.08686	0.0916	0.09658	0.10183	0.10735	0.11317	0.1193	0.12574	0.13253	0.13966	0.14717	0.15506	0.16335	0.17206	0.1812	0.19079	0.20085	0.21139	0.22243	0.23399	0.24608	0.25872	0.27192	0.2857	0.30008	0.31506	0.33067	0.34691	0.3638	0.38135	0.39956	0.41844	0.43801	0.45827
		3.1	0.03609	0.03812	0.04025	0.04248	0.04484	0.04732	0.04993	0.05268	0.05559	0.05865	0.06189	0.06531	0.06893	0.07276	0.07681	0.0811	0.08564	0.09045	0.09554	0.10094	0.10665	0.1127	0.11911	0.12589	0.13306	0.14064	0.14865	0.15712	0.16605	0.17547	0.18539	0.19584	0.20684	0.2184	0.23054	0.24328	0.25664	0.27062	0.28526	0.30055	0.31652	0.33318	0.35054	0.36861	0.3874	0.40692	0.42716
		3.15	0.03	0.03163	0.03334	0.03513	0.03701	0.03899	0.04106	0.04325	0.04556	0.048	0.05058	0.05331	0.05622	0.0593	0.06258	0.06608	0.06981	0.07379	0.07804	0.08257	0.08742	0.0926	0.09813	0.10404	0.11034	0.11707	0.12423	0.13187	0.13999	0.14862	0.15779	0.16751	0.17781	0.18871	0.20022	0.21238	0.22519	0.23868	0.25286	0.26775	0.28337	0.29972	0.31683	0.3347	0.35334	0.37277	0.39298
		3.2	0.02504	0.02633	0.02767	0.02905	0.03049	0.03199	0.03355	0.03519	0.0369	0.0387	0.04061	0.04262	0.04476	0.04705	0.0495	0.05212	0.05494	0.05799	0.06128	0.06484	0.0687	0.07288	0.07741	0.08231	0.08762	0.09336	0.09956	0.10625	0.11345	0.12119	0.12949	0.13838	0.1479	0.15805	0.16886	0.18036	0.19256	0.20549	0.21916	0.2336	0.24882	0.26484	0.28166	0.29931	0.31779	0.33711	0.35727
		3.25	0.0213	0.02232	0.02336	0.02441	0.02548	0.02657	0.02768	0.02882	0.02999	0.03119	0.03244	0.03374	0.03511	0.03657	0.03813	0.03982	0.04165	0.04367	0.04589	0.04835	0.05108	0.05413	0.05752	0.0613	0.06549	0.07013	0.07527	0.08092	0.08713	0.09391	0.10131	0.10934	0.11804	0.12743	0.13753	0.14837	0.15997	0.17235	0.18553	0.19953	0.21436	0.23005	0.24661	0.26405	0.28239	0.30163	0.32178
		3.3	0.01871	0.01956	0.0204	0.02123	0.02205	0.02286	0.02364	0.0244	0.02514	0.02585	0.02654	0.02722	0.02788	0.02855	0.02923	0.02995	0.03073	0.03161	0.03262	0.03382	0.03525	0.03697	0.03903	0.0415	0.04443	0.04786	0.05185	0.05643	0.06163	0.06749	0.07403	0.08127	0.08924	0.09796	0.10745	0.11773	0.12883	0.14075	0.15353	0.16718	0.18171	0.19715	0.21351	0.23081	0.24905	0.26825	0.28843
		3.35	0.0171	0.01788	0.01865	0.01939	0.0201	0.02077	0.02139	0.02196	0.02247	0.0229	0.02325	0.02352	0.02369	0.02377	0.02376	0.02365	0.02346	0.02321	0.02293	0.02267	0.0225	0.02252	0.02285	0.02361	0.02494	0.02694	0.02969	0.03323	0.03757	0.0427	0.04864	0.05536	0.06288	0.0712	0.08033	0.09028	0.10108	0.11273	0.12526	0.13869	0.15304	0.16832	0.18456	0.20177	0.21998	0.23918	0.2594
		3.4	0.01621	0.01702	0.0178	0.01857	0.0193	0.01999	0.02062	0.0212	0.0217	0.02211	0.02242	0.02262	0.02268	0.0226	0.02235	0.02192	0.02129	0.02044	0.01937	0.01805	0.01648	0.01468	0.01269	0.01064	0.00884	0.00803	0.00907	0.012	0.01628	0.02153	0.02759	0.0344	0.04195	0.05025	0.05931	0.06916	0.07982	0.09132	0.10369	0.11696	0.13115	0.14628	0.1624	0.1795	0.19763	0.21679	0.237
		3.45	0.01581	0.01668	0.01755	0.01841	0.01925	0.02006	0.02084	0.02156	0.02223	0.02282	0.02332	0.02373	0.02402	0.02419	0.0242	0.02405	0.02372	0.02318	0.02243	0.02144	0.02021	0.01872	0.01699	0.01506	0.01301	0.0111	0.00983	0.01002	0.01216	0.01596	0.021	0.027	0.03386	0.04154	0.05003	0.05934	0.06949	0.08051	0.09243	0.10526	0.11905	0.13382	0.14959	0.16639	0.18425	0.20319	0.22322
		3.5	0.01569	0.01666	0.01764	0.01863	0.01961	0.02059	0.02155	0.02249	0.0234	0.02427	0.02508	0.02584	0.02652	0.02711	0.02762	0.02802	0.0283	0.02847	0.02851	0.02843	0.02823	0.02793	0.02757	0.02719	0.02687	0.02671	0.02686	0.02747	0.02873	0.03078	0.03375	0.0377	0.04266	0.04862	0.05558	0.06353	0.07246	0.08239	0.09332	0.10527	0.11824	0.13227	0.14738	0.16358	0.1809	0.19936	0.21897
		3.55	0.01573	0.01679	0.01788	0.019	0.02014	0.02129	0.02245	0.02361	0.02478	0.02594	0.02708	0.0282	0.02929	0.03035	0.03137	0.03235	0.03327	0.03415	0.03498	0.03577	0.03652	0.03726	0.03801	0.0388	0.03968	0.04071	0.04195	0.04348	0.0454	0.04779	0.05077	0.0544	0.05879	0.06398	0.07005	0.07704	0.08499	0.09393	0.1039	0.11492	0.12701	0.1402	0.15452	0.16999	0.18663	0.20447	0.22352
		3.6	0.01585	0.017	0.01819	0.01942	0.02069	0.022	0.02334	0.02471	0.02611	0.02753	0.02897	0.03043	0.0319	0.03338	0.03487	0.03637	0.03787	0.03937	0.04089	0.04242	0.04398	0.04558	0.04724	0.04898	0.05083	0.05284	0.05504	0.0575	0.06025	0.06338	0.06694	0.07102	0.07567	0.08098	0.087	0.09381	0.10146	0.11001	0.11951	0.13	0.14154	0.15416	0.1679	0.18279	0.19887	0.21616	0.23469
		3.65	0.01601	0.01722	0.01849	0.01981	0.02119	0.02263	0.02412	0.02567	0.02726	0.02891	0.03061	0.03235	0.03415	0.03599	0.03787	0.0398	0.04179	0.04382	0.04591	0.04807	0.05029	0.05261	0.05502	0.05756	0.06023	0.06308	0.06613	0.06943	0.07301	0.07692	0.08121	0.08595	0.09118	0.09697	0.10338	0.11047	0.11831	0.12695	0.13646	0.14688	0.15828	0.1707	0.18419	0.19881	0.21458	0.23155	0.24976
		3.7	0.01616	0.01742	0.01874	0.02014	0.02161	0.02314	0.02475	0.02643	0.02819	0.03001	0.03191	0.03389	0.03594	0.03807	0.04027	0.04256	0.04494	0.0474	0.04996	0.05262	0.05539	0.05829	0.06133	0.06451	0.06787	0.07143	0.07521	0.07925	0.08357	0.08821	0.09322	0.09865	0.10454	0.11093	0.1179	0.12549	0.13375	0.14275	0.15255	0.1632	0.17476	0.18728	0.20082	0.21543	0.23116	0.24806	0.26617
		3.75	0.01628	0.01757	0.01893	0.02038	0.0219	0.02351	0.0252	0.02698	0.02885	0.03081	0.03286	0.03501	0.03725	0.0396	0.04205	0.04462	0.04729	0.05009	0.05301	0.05607	0.05928	0.06263	0.06616	0.06987	0.07379	0.07792	0.0823	0.08695	0.0919	0.09719	0.10284	0.1089	0.1154	0.1224	0.12994	0.13807	0.14685	0.15631	0.16653	0.17755	0.18943	0.20223	0.216	0.2308	0.24668	0.26368	0.28187
		3.8	0.01635	0.01765	0.01903	0.0205	0.02206	0.02371	0.02546	0.0273	0.02924	0.03129	0.03344	0.03571	0.03809	0.04059	0.04322	0.04598	0.04887	0.05191	0.0551	0.05845	0.06197	0.06567	0.06957	0.07368	0.07801	0.08259	0.08744	0.09258	0.09803	0.10383	0.11001	0.11659	0.12363	0.13115	0.13921	0.14784	0.15709	0.16702	0.17767	0.18909	0.20135	0.21449	0.22856	0.24363	0.25975	0.27697	0.29534
		3.85	0.01634	0.01764	0.01903	0.02051	0.02208	0.02375	0.02552	0.02739	0.02937	0.03146	0.03368	0.03601	0.03847	0.04107	0.0438	0.04668	0.04971	0.0529	0.05627	0.05981	0.06354	0.06747	0.07162	0.076	0.08063	0.08552	0.0907	0.09618	0.102	0.10817	0.11474	0.12172	0.12916	0.13709	0.14555	0.15458	0.16423	0.17454	0.18556	0.19734	0.20993	0.22339	0.23776	0.2531	0.26947	0.28692	0.3055
		3.9	0.01625	0.01754	0.01892	0.02039	0.02196	0.02362	0.02539	0.02726	0.02925	0.03135	0.03358	0.03594	0.03843	0.04106	0.04384	0.04677	0.04986	0.05313	0.05658	0.06022	0.06406	0.06812	0.0724	0.07693	0.08172	0.0868	0.09216	0.09786	0.10389	0.1103	0.1171	0.12433	0.13203	0.14022	0.14894	0.15824	0.16815	0.17872	0.19	0.20203	0.21486	0.22855	0.24314	0.2587	0.27526	0.2929	0.31166
		3.95	0.01607	0.01735	0.0187	0.02015	0.0217	0.02334	0.02508	0.02694	0.0289	0.03098	0.03319	0.03553	0.038	0.04062	0.04338	0.04631	0.0494	0.05267	0.05612	0.05977	0.06362	0.0677	0.07202	0.07658	0.08142	0.08654	0.09197	0.09772	0.10383	0.11031	0.1172	0.12453	0.13232	0.14061	0.14944	0.15885	0.16887	0.17955	0.19094	0.20308	0.21602	0.2298	0.2445	0.26015	0.27681	0.29453	0.31338
		R	Fe2O3
		0	0.05	0.1	0.15	0.2	0.25	0.3	0.35	0.4	0.45	0.5	0.55	0.6	0.65	0.7	0.75	0.8	0.85	0.9	0.95	1	1.05	1.1	1.15	1.2	1.25	1.3	1.35	1.4	1.45	1.5	1.55	1.6	1.65	1.7	1.75	1.8	1.85	1.9	1.95	2	2.05	2.1	2.15	2.2	2.25	2.3	2.35
		0.05	0.00504	0.00504	0.00504	0.00504	0.00505	0.00505	0.00505	0.00505	0.00505	0.00505	0.00505	0.00505	0.00505	0.00505	0.00505	0.00505	0.00505	0.00505	0.00505	0.00505	0.00505	0.00505	0.00505	0.00505	0.00505	0.00505	0.00505	0.00505	0.00505	0.00505	0.00505	0.00505	0.00505	0.00505	0.00505	0.00505	0.00505	0.00505	0.00505	0.00505	0.00505	0.00505	0.00505	0.00505	0.00505	0.00505	0.00505
		0.1	0.0073	0.0073	0.0073	0.0073	0.0073	0.00731	0.00731	0.00731	0.00731	0.00731	0.00731	0.00731	0.00732	0.00732	0.00732	0.00732	0.00732	0.00732	0.00732	0.00732	0.00733	0.00733	0.00733	0.00733	0.00733	0.00733	0.00733	0.00733	0.00734	0.00734	0.00734	0.00734	0.00734	0.00734	0.00734	0.00734	0.00735	0.00735	0.00735	0.00735	0.00735	0.00735	0.00735	0.00735	0.00735	0.00736	0.00736
		0.15	0.00808	0.00809	0.00809	0.0081	0.0081	0.0081	0.00811	0.00811	0.00812	0.00812	0.00812	0.00813	0.00813	0.00814	0.00814	0.00814	0.00815	0.00815	0.00816	0.00816	0.00816	0.00817	0.00817	0.00818	0.00818	0.00818	0.00819	0.00819	0.0082	0.0082	0.0082	0.00821	0.00821	0.00821	0.00822	0.00822	0.00823	0.00823	0.00823	0.00824	0.00824	0.00824	0.00825	0.00825	0.00825	0.00826	0.00826
		0.2	0.00741	0.00742	0.00743	0.00744	0.00744	0.00745	0.00746	0.00747	0.00748	0.00749	0.0075	0.00751	0.00752	0.00753	0.00754	0.00754	0.00755	0.00756	0.00757	0.00758	0.00759	0.0076	0.00761	0.00762	0.00762	0.00763	0.00764	0.00765	0.00766	0.00767	0.00768	0.00769	0.00769	0.0077	0.00771	0.00772	0.00773	0.00774	0.00775	0.00775	0.00776	0.00777	0.00778	0.00779	0.0078	0.0078	0.00781
		0.25	0.00835	0.00837	0.00838	0.0084	0.00842	0.00843	0.00845	0.00847	0.00848	0.0085	0.00851	0.00853	0.00855	0.00856	0.00858	0.00859	0.00861	0.00863	0.00864	0.00866	0.00867	0.00869	0.00871	0.00872	0.00874	0.00875	0.00877	0.00878	0.0088	0.00881	0.00883	0.00885	0.00886	0.00888	0.00889	0.00891	0.00892	0.00894	0.00895	0.00897	0.00898	0.009	0.00901	0.00903	0.00904	0.00906	0.00907
		0.3	0.01142	0.01144	0.01147	0.01149	0.01152	0.01154	0.01157	0.0116	0.01162	0.01165	0.01167	0.0117	0.01172	0.01175	0.01177	0.0118	0.01182	0.01185	0.01187	0.01189	0.01192	0.01194	0.01197	0.01199	0.01202	0.01204	0.01207	0.01209	0.01211	0.01214	0.01216	0.01219	0.01221	0.01224	0.01226	0.01228	0.01231	0.01233	0.01235	0.01238	0.0124	0.01243	0.01245	0.01247	0.0125	0.01252	0.01254
		0.35	0.01203	0.01206	0.0121	0.01214	0.01218	0.01221	0.01225	0.01229	0.01233	0.01236	0.0124	0.01244	0.01247	0.01251	0.01255	0.01259	0.01262	0.01266	0.0127	0.01273	0.01277	0.01281	0.01285	0.01288	0.01292	0.01296	0.01299	0.01303	0.01307	0.0131	0.01314	0.01318	0.01321	0.01325	0.01329	0.01332	0.01336	0.01339	0.01343	0.01347	0.0135	0.01354	0.01358	0.01361	0.01365	0.01368	0.01372
		0.4	0.0094	0.00946	0.00951	0.00956	0.00962	0.00967	0.00973	0.00978	0.00984	0.00989	0.00995	0.01	0.01006	0.01011	0.01017	0.01022	0.01028	0.01034	0.01039	0.01045	0.0105	0.01056	0.01061	0.01067	0.01073	0.01078	0.01084	0.01089	0.01095	0.01101	0.01106	0.01112	0.01118	0.01123	0.01129	0.01134	0.0114	0.01146	0.01151	0.01157	0.01163	0.01168	0.01174	0.0118	0.01185	0.01191	0.01197
		0.45	0.01172	0.01179	0.01186	0.01193	0.012	0.01207	0.01214	0.01221	0.01228	0.01235	0.01242	0.01249	0.01256	0.01263	0.0127	0.01277	0.01284	0.01292	0.01299	0.01306	0.01313	0.0132	0.01328	0.01335	0.01342	0.01349	0.01357	0.01364	0.01371	0.01379	0.01386	0.01393	0.01401	0.01408	0.01415	0.01423	0.0143	0.01437	0.01445	0.01452	0.0146	0.01467	0.01475	0.01482	0.01489	0.01497	0.01504
		0.5	0.01785	0.01793	0.01802	0.0181	0.01819	0.01827	0.01836	0.01844	0.01853	0.01861	0.0187	0.01878	0.01887	0.01895	0.01904	0.01912	0.01921	0.01929	0.01938	0.01947	0.01955	0.01964	0.01973	0.01981	0.0199	0.01999	0.02007	0.02016	0.02025	0.02033	0.02042	0.02051	0.0206	0.02068	0.02077	0.02086	0.02095	0.02103	0.02112	0.02121	0.0213	0.02138	0.02147	0.02156	0.02165	0.02174	0.02182
		0.55	0.01779	0.01787	0.01795	0.01803	0.01811	0.01819	0.01827	0.01835	0.01843	0.01851	0.0186	0.01868	0.01876	0.01884	0.01893	0.01901	0.01909	0.01918	0.01926	0.01934	0.01943	0.01951	0.0196	0.01968	0.01977	0.01985	0.01994	0.02002	0.02011	0.0202	0.02028	0.02037	0.02046	0.02054	0.02063	0.02072	0.02081	0.02089	0.02098	0.02107	0.02116	0.02125	0.02133	0.02142	0.02151	0.0216	0.02169
		0.6	0.00887	0.00887	0.00887	0.00887	0.00887	0.00887	0.00887	0.00888	0.00888	0.00889	0.00889	0.0089	0.00891	0.00892	0.00892	0.00893	0.00895	0.00896	0.00897	0.00899	0.009	0.00902	0.00904	0.00906	0.00908	0.0091	0.00912	0.00915	0.00917	0.0092	0.00923	0.00926	0.00929	0.00933	0.00936	0.0094	0.00944	0.00948	0.00952	0.00956	0.0096	0.00965	0.0097	0.00975	0.0098	0.00985	0.00991
		0.65	0.01045	0.01042	0.01038	0.01035	0.01031	0.01028	0.01024	0.01021	0.01018	0.01014	0.01011	0.01008	0.01005	0.01001	0.00998	0.00995	0.00992	0.00989	0.00987	0.00984	0.00981	0.00979	0.00976	0.00974	0.00972	0.0097	0.00968	0.00966	0.00964	0.00963	0.00961	0.0096	0.00959	0.00958	0.00958	0.00957	0.00957	0.00957	0.00957	0.00957	0.00957	0.00958	0.00959	0.0096	0.00962	0.00964	0.00965
		0.7	0.02302	0.02306	0.02311	0.02315	0.0232	0.02324	0.02328	0.02333	0.02337	0.02342	0.02346	0.02351	0.02355	0.0236	0.02365	0.02369	0.02374	0.02378	0.02383	0.02388	0.02392	0.02397	0.02402	0.02407	0.02411	0.02416	0.02421	0.02426	0.02431	0.02436	0.02441	0.02446	0.02451	0.02457	0.02462	0.02467	0.02472	0.02478	0.02483	0.02489	0.02494	0.025	0.02506	0.02511	0.02517	0.02523	0.02529
		0.75	0.03056	0.03052	0.03047	0.03042	0.03037	0.03032	0.03027	0.03021	0.03015	0.03009	0.03003	0.02997	0.0299	0.02983	0.02976	0.02968	0.02961	0.02953	0.02945	0.02937	0.02928	0.0292	0.02911	0.02902	0.02893	0.02883	0.02874	0.02864	0.02854	0.02844	0.02834	0.02823	0.02813	0.02802	0.02791	0.0278	0.02768	0.02757	0.02745	0.02734	0.02722	0.0271	0.02698	0.02686	0.02673	0.02661	0.02648
		0.8	0.0545	0.05448	0.05445	0.05441	0.05437	0.05432	0.05427	0.05422	0.05416	0.05409	0.05402	0.05394	0.05386	0.05377	0.05368	0.05358	0.05348	0.05337	0.05326	0.05314	0.05302	0.05289	0.05276	0.05262	0.05248	0.05233	0.05218	0.05202	0.05186	0.05169	0.05152	0.05134	0.05116	0.05097	0.05078	0.05058	0.05038	0.05018	0.04997	0.04975	0.04953	0.04931	0.04908	0.04885	0.04862	0.04838	0.04814
		0.85	0.11293	0.11337	0.11379	0.11422	0.11464	0.11505	0.11546	0.11587	0.11627	0.11666	0.11706	0.11744	0.11783	0.11821	0.11858	0.11895	0.11932	0.11968	0.12004	0.12039	0.12074	0.12108	0.12142	0.12176	0.12209	0.12242	0.12274	0.12306	0.12338	0.12369	0.12399	0.1243	0.1246	0.12489	0.12518	0.12547	0.12575	0.12603	0.12631	0.12658	0.12685	0.12712	0.12738	0.12764	0.12789	0.12814	0.12839
		0.9	0.19623	0.19742	0.1986	0.19979	0.20097	0.20214	0.20332	0.20448	0.20565	0.20681	0.20797	0.20912	0.21027	0.21141	0.21255	0.21368	0.21481	0.21594	0.21706	0.21817	0.21928	0.22039	0.22149	0.22258	0.22367	0.22476	0.22584	0.22691	0.22798	0.22904	0.2301	0.23115	0.23219	0.23323	0.23427	0.2353	0.23632	0.23733	0.23834	0.23935	0.24035	0.24134	0.24232	0.2433	0.24428	0.24524	0.2462
		0.95	0.29131	0.29343	0.29555	0.29767	0.29978	0.30188	0.30399	0.30608	0.30818	0.31027	0.31235	0.31443	0.3165	0.31857	0.32063	0.32269	0.32474	0.32678	0.32882	0.33084	0.33287	0.33488	0.33688	0.33888	0.34087	0.34285	0.34483	0.34679	0.34874	0.35069	0.35262	0.35455	0.35647	0.35837	0.36027	0.36215	0.36403	0.36589	0.36774	0.36959	0.37142	0.37323	0.37504	0.37683	0.37861	0.38038	0.38214
		1	0.38819	0.3913	0.3944	0.3975	0.40059	0.40368	0.40676	0.40983	0.41289	0.41595	0.419	0.42203	0.42506	0.42808	0.43109	0.43409	0.43708	0.44005	0.44301	0.44596	0.4489	0.45182	0.45473	0.45763	0.46051	0.46338	0.46622	0.46906	0.47187	0.47467	0.47746	0.48022	0.48297	0.48569	0.4884	0.49109	0.49376	0.49641	0.49903	0.50164	0.50422	0.50678	0.50932	0.51184	0.51433	0.5168	0.51925
		1.05	0.48276	0.48688	0.49098	0.49508	0.49916	0.50323	0.50729	0.51133	0.51537	0.51938	0.52338	0.52737	0.53134	0.53529	0.53922	0.54313	0.54702	0.55089	0.55474	0.55856	0.56236	0.56614	0.56989	0.57362	0.57731	0.58099	0.58463	0.58824	0.59182	0.59538	0.5989	0.60239	0.60584	0.60926	0.61265	0.616	0.61932	0.6226	0.62584	0.62904	0.63221	0.63533	0.63842	0.64146	0.64446	0.64742	0.65034
		1.1	0.57585	0.58107	0.58628	0.59147	0.59664	0.6018	0.60694	0.61205	0.61714	0.62221	0.62726	0.63228	0.63727	0.64223	0.64717	0.65207	0.65694	0.66177	0.66658	0.67134	0.67607	0.68075	0.6854	0.69001	0.69457	0.69909	0.70356	0.70799	0.71236	0.71669	0.72097	0.7252	0.72937	0.73349	0.73755	0.74155	0.7455	0.74939	0.75321	0.75698	0.76068	0.76432	0.76789	0.7714	0.77483	0.7782	0.7815
		1.15	0.66844	0.67501	0.68155	0.68808	0.69459	0.70108	0.70754	0.71398	0.72039	0.72677	0.73312	0.73944	0.74572	0.75197	0.75818	0.76435	0.77047	0.77655	0.78259	0.78858	0.79451	0.8004	0.80623	0.81201	0.81773	0.82338	0.82898	0.83451	0.83998	0.84538	0.85071	0.85597	0.86116	0.86627	0.8713	0.87626	0.88114	0.88593	0.89064	0.89526	0.89979	0.90424	0.90859	0.91285	0.91702	0.92109	0.92506
		1.2	0.75729	0.76547	0.77364	0.78179	0.78993	0.79805	0.80616	0.81424	0.82229	0.83032	0.83832	0.84629	0.85422	0.86212	0.86998	0.87779	0.88556	0.89329	0.90096	0.90859	0.91615	0.92367	0.93112	0.93851	0.94583	0.95309	0.96028	0.96739	0.97443	0.9814	0.98828	0.99508	1.00179	1.00842	1.01495	1.0214	1.02774	1.03399	1.04014	1.04619	1.05213	1.05796	1.06368	1.06929	1.07479	1.08016	1.08542
		1.25	0.83468	0.84463	0.85458	0.86454	0.87449	0.88444	0.89439	0.90432	0.91424	0.92414	0.93403	0.94389	0.95373	0.96354	0.97332	0.98307	0.99278	1.00245	1.01207	1.02166	1.03119	1.04067	1.0501	1.05946	1.06877	1.07801	1.08718	1.09629	1.10531	1.11427	1.12314	1.13192	1.14062	1.14923	1.15775	1.16617	1.17449	1.18271	1.19082	1.19883	1.20672	1.2145	1.22216	1.2297	1.23711	1.2444	1.25156
		1.3	0.89175	0.90341	0.91509	0.92679	0.93851	0.95025	0.962	0.97375	0.98551	0.99727	1.00904	1.02079	1.03254	1.04428	1.056	1.06771	1.07939	1.09105	1.10268	1.11428	1.12584	1.13736	1.14884	1.16028	1.17166	1.18299	1.19427	1.20548	1.21662	1.2277	1.23871	1.24964	1.26049	1.27126	1.28194	1.29253	1.30303	1.31343	1.32373	1.33392	1.34401	1.35398	1.36383	1.37357	1.38318	1.39267	1.40203
		1.35	0.92211	0.93518	0.94829	0.96145	0.97464	0.98787	1.00113	1.01442	1.02774	1.04108	1.05443	1.06781	1.08119	1.09459	1.10798	1.12138	1.13477	1.14816	1.16154	1.1749	1.18824	1.20156	1.21485	1.22811	1.24134	1.25453	1.26768	1.28077	1.29382	1.30681	1.31975	1.33261	1.34542	1.35814	1.3708	1.38337	1.39586	1.40826	1.42057	1.43278	1.44489	1.45689	1.46879	1.48057	1.49224	1.50378	1.5152
		1.4	0.92366	0.93767	0.95174	0.96587	0.98007	0.99431	1.00861	1.02296	1.03735	1.05179	1.06625	1.08076	1.09529	1.10985	1.12443	1.13902	1.15363	1.16825	1.18288	1.1975	1.21212	1.22674	1.24134	1.25593	1.2705	1.28504	1.29955	1.31403	1.32847	1.34287	1.35722	1.37152	1.38576	1.39995	1.41406	1.42811	1.44208	1.45598	1.46978	1.48351	1.49714	1.51067	1.5241	1.53742	1.55063	1.56373	1.57671
		1.45	0.89847	0.91288	0.92737	0.94194	0.95658	0.97129	0.98606	1.0009	1.01579	1.03074	1.04574	1.06078	1.07586	1.09099	1.10614	1.12133	1.13654	1.15177	1.16702	1.18229	1.19756	1.21283	1.2281	1.24337	1.25863	1.27387	1.28909	1.30429	1.31945	1.33459	1.34968	1.36474	1.37974	1.39469	1.40958	1.42441	1.43917	1.45386	1.46847	1.483	1.49744	1.51178	1.52603	1.54018	1.55422	1.56815	1.58197
		1.5	0.85162	0.86592	0.8803	0.89477	0.90932	0.92394	0.93864	0.9534	0.96823	0.98311	0.99806	1.01305	1.0281	1.04318	1.05831	1.07347	1.08867	1.10388	1.11913	1.13438	1.14966	1.16493	1.18022	1.1955	1.21077	1.22603	1.24128	1.25651	1.27171	1.28687	1.30201	1.3171	1.33214	1.34714	1.36208	1.37695	1.39176	1.4065	1.42116	1.43574	1.45023	1.46464	1.47894	1.49314	1.50724	1.52122	1.53508
		1.55	0.78963	0.80338	0.81722	0.83114	0.84513	0.85921	0.87335	0.88756	0.90183	0.91616	0.93055	0.94499	0.95948	0.97401	0.98857	1.00317	1.0178	1.03245	1.04713	1.06181	1.07651	1.09122	1.10592	1.12062	1.13531	1.14999	1.16465	1.17929	1.19389	1.20846	1.22299	1.23748	1.25192	1.2663	1.28062	1.29488	1.30907	1.32318	1.33721	1.35115	1.36501	1.37877	1.39242	1.40597	1.41941	1.43274	1.44594
		1.6	0.71921	0.73209	0.74505	0.75808	0.77119	0.78437	0.7976	0.8109	0.82425	0.83766	0.85111	0.8646	0.87813	0.8917	0.9053	0.91892	0.93256	0.94622	0.95988	0.97356	0.98723	1.00091	1.01457	1.02822	1.04185	1.05546	1.06904	1.08259	1.0961	1.10957	1.12298	1.13635	1.14965	1.16289	1.17607	1.18917	1.20218	1.21512	1.22797	1.24072	1.25337	1.26592	1.27836	1.29069	1.30289	1.31498	1.32693
		1.65	0.64641	0.65823	0.67012	0.68207	0.69407	0.70614	0.71825	0.73041	0.74261	0.75484	0.76711	0.77941	0.79173	0.80407	0.81643	0.82879	0.84116	0.85353	0.8659	0.87826	0.8906	0.90292	0.91522	0.92749	0.93973	0.95193	0.96408	0.97619	0.98824	1.00023	1.01216	1.02402	1.03581	1.04752	1.05914	1.07068	1.08213	1.09348	1.10472	1.11586	1.12689	1.13781	1.1486	1.15927	1.16981	1.18022	1.19049
		1.7	0.5762	0.58691	0.59766	0.60846	0.6193	0.63018	0.64108	0.65202	0.66297	0.67395	0.68493	0.69593	0.70692	0.71792	0.72891	0.73988	0.75084	0.76178	0.77269	0.78357	0.79442	0.80522	0.81597	0.82667	0.83732	0.8479	0.85842	0.86886	0.87923	0.88952	0.89972	0.90983	0.91985	0.92976	0.93957	0.94928	0.95887	0.96835	0.9777	0.98693	0.99603	1.005	1.01383	1.02253	1.03108	1.03948	1.04774
		1.75	0.51229	0.52195	0.53164	0.54136	0.5511	0.56086	0.57062	0.58039	0.59016	0.59992	0.60967	0.6194	0.62911	0.6388	0.64845	0.65806	0.66763	0.67714	0.6866	0.696	0.70533	0.71459	0.72377	0.73287	0.74188	0.7508	0.75962	0.76833	0.77694	0.78543	0.79381	0.80206	0.81019	0.81818	0.82604	0.83376	0.84133	0.84876	0.85604	0.86317	0.87014	0.87695	0.8836	0.89009	0.8964	0.90255	0.90854
		1.8	0.45691	0.46572	0.47456	0.48339	0.49223	0.50107	0.5099	0.51871	0.52749	0.53625	0.54497	0.55364	0.56227	0.57085	0.57936	0.5878	0.59616	0.60444	0.61264	0.62073	0.62873	0.63662	0.64439	0.65204	0.65956	0.66695	0.6742	0.6813	0.68825	0.69505	0.70168	0.70815	0.71444	0.72056	0.7265	0.73225	0.73781	0.74318	0.74835	0.75333	0.7581	0.76267	0.76703	0.77119	0.77514	0.77888	0.7824
		1.85	0.41076	0.41902	0.42728	0.43554	0.4438	0.45203	0.46024	0.46842	0.47656	0.48466	0.4927	0.50067	0.50858	0.5164	0.52414	0.53179	0.53933	0.54676	0.55407	0.56125	0.5683	0.5752	0.58194	0.58853	0.59494	0.60118	0.60724	0.6131	0.61876	0.62422	0.62946	0.63448	0.63928	0.64384	0.64816	0.65224	0.65606	0.65963	0.66294	0.66599	0.66877	0.67128	0.67352	0.67548	0.67716	0.67856	0.67969
		1.9	0.37304	0.38107	0.3891	0.39713	0.40516	0.41317	0.42115	0.4291	0.43701	0.44487	0.45267	0.4604	0.46806	0.47562	0.48309	0.49045	0.49769	0.50481	0.51178	0.51861	0.52528	0.53178	0.5381	0.54423	0.55017	0.55589	0.56139	0.56666	0.5717	0.57648	0.581	0.58526	0.58923	0.59292	0.59631	0.5994	0.60217	0.60463	0.60676	0.60855	0.61	0.61111	0.61186	0.61225	0.61228	0.61194	0.61123
		1.95	0.34189	0.34997	0.35807	0.36619	0.37432	0.38245	0.39057	0.39868	0.40676	0.41481	0.42281	0.43076	0.43864	0.44644	0.45415	0.46177	0.46928	0.47667	0.48392	0.49103	0.49798	0.50476	0.51136	0.51777	0.52398	0.52996	0.53572	0.54123	0.54649	0.55149	0.5562	0.56062	0.56474	0.56855	0.57203	0.57517	0.57796	0.5804	0.58246	0.58415	0.58544	0.58633	0.58681	0.58688	0.58652	0.58572	0.58449
		2	0.31508	0.3234	0.33177	0.3402	0.34867	0.35717	0.3657	0.37424	0.3828	0.39135	0.39989	0.4084	0.41689	0.42533	0.43372	0.44204	0.45028	0.45844	0.46649	0.47443	0.48224	0.48991	0.49742	0.50477	0.51195	0.51893	0.5257	0.53225	0.53857	0.54464	0.55046	0.556	0.56125	0.5662	0.57083	0.57514	0.57911	0.58273	0.58598	0.58886	0.59135	0.59344	0.59511	0.59637	0.59719	0.59757	0.5975
		2.05	0.29075	0.29938	0.30811	0.31693	0.32584	0.33482	0.34388	0.353	0.36218	0.3714	0.38066	0.38994	0.39924	0.40855	0.41785	0.42714	0.4364	0.44563	0.4548	0.46392	0.47295	0.48191	0.49076	0.4995	0.50811	0.51659	0.52491	0.53306	0.54104	0.54882	0.55639	0.56374	0.57086	0.57773	0.58433	0.59066	0.5967	0.60244	0.60786	0.61296	0.61771	0.62212	0.62616	0.62983	0.63312	0.63602	0.63851
		2.1	0.26781	0.27672	0.28578	0.29497	0.3043	0.31376	0.32333	0.33302	0.34282	0.35272	0.36271	0.37278	0.38293	0.39315	0.40342	0.41374	0.42409	0.43447	0.44487	0.45527	0.46567	0.47605	0.4864	0.4967	0.50695	0.51714	0.52724	0.53725	0.54715	0.55694	0.56659	0.5761	0.58544	0.59462	0.60361	0.6124	0.62098	0.62934	0.63746	0.64533	0.65294	0.66028	0.66734	0.6741	0.68056	0.6867	0.69252
		2.15	0.24602	0.25511	0.26438	0.27384	0.28347	0.29328	0.30326	0.31341	0.32371	0.33417	0.34478	0.35553	0.36641	0.37742	0.38855	0.3998	0.41114	0.42258	0.43411	0.44571	0.45739	0.46911	0.48088	0.49269	0.50452	0.51637	0.52822	0.54005	0.55187	0.56365	0.57538	0.58706	0.59867	0.61019	0.62162	0.63294	0.64414	0.6552	0.66613	0.6769	0.6875	0.69792	0.70816	0.71819	0.72802	0.73762	0.747
		2.2	0.22569	0.23481	0.24415	0.25371	0.26348	0.27347	0.28368	0.29409	0.30471	0.31554	0.32656	0.33778	0.34918	0.36078	0.37255	0.38449	0.3966	0.40888	0.4213	0.43387	0.44658	0.45941	0.47237	0.48544	0.49861	0.51187	0.52522	0.53864	0.55212	0.56566	0.57924	0.59285	0.60648	0.62012	0.63376	0.64738	0.66098	0.67455	0.68807	0.70153	0.71493	0.72824	0.74147	0.75459	0.7676	0.7805	0.79326
		2.25	0.20734	0.21632	0.22555	0.23504	0.24477	0.25474	0.26497	0.27543	0.28615	0.2971	0.3083	0.31974	0.33141	0.34331	0.35544	0.3678	0.38038	0.39317	0.40618	0.41939	0.4328	0.4464	0.46019	0.47416	0.48831	0.50262	0.51709	0.53171	0.54647	0.56136	0.57638	0.59152	0.60676	0.6221	0.63753	0.65303	0.6686	0.68424	0.69991	0.71563	0.73138	0.74714	0.76292	0.77869	0.79445	0.8102	0.82591
		2.3	0.19129	0.2	0.20897	0.21821	0.22771	0.23748	0.24752	0.25783	0.26842	0.27927	0.29039	0.30178	0.31344	0.32537	0.33757	0.35003	0.36275	0.37572	0.38896	0.40245	0.41619	0.43017	0.44439	0.45885	0.47354	0.48846	0.5036	0.51895	0.53451	0.55028	0.56624	0.58239	0.59871	0.61522	0.63189	0.64871	0.66569	0.68281	0.70007	0.71745	0.73495	0.75255	0.77026	0.78806	0.80594	0.8239	0.84193
		2.35	0.17755	0.18586	0.19444	0.20329	0.21242	0.22182	0.2315	0.24147	0.25172	0.26226	0.27308	0.28419	0.29558	0.30727	0.31924	0.3315	0.34405	0.35689	0.37001	0.38342	0.39711	0.41108	0.42533	0.43985	0.45465	0.46971	0.48505	0.50064	0.51649	0.5326	0.54896	0.56556	0.5824	0.59947	0.61678	0.6343	0.65205	0.67001	0.68817	0.70653	0.72508	0.74382	0.76273	0.78182	0.80108	0.82049	0.84006
		2.4	0.16578	0.17361	0.1817	0.19006	0.1987	0.20761	0.2168	0.22627	0.23603	0.24607	0.2564	0.26703	0.27795	0.28916	0.30067	0.31247	0.32458	0.33698	0.34968	0.36268	0.37598	0.38957	0.40346	0.41765	0.43214	0.44692	0.46199	0.47735	0.493	0.50893	0.52515	0.54165	0.55843	0.57548	0.5928	0.61039	0.62825	0.64636	0.66474	0.68336	0.70223	0.72135	0.74071	0.7603	0.78012	0.80017	0.82043
		2.45	0.15546	0.16276	0.17031	0.17811	0.18618	0.19451	0.20312	0.21199	0.22114	0.23057	0.24027	0.25026	0.26054	0.2711	0.28195	0.29309	0.30453	0.31626	0.32828	0.3406	0.35322	0.36613	0.37934	0.39285	0.40666	0.42077	0.43518	0.44988	0.46488	0.48018	0.49577	0.51165	0.52783	0.54431	0.56107	0.57813	0.59547	0.6131	0.63101	0.6492	0.66768	0.68644	0.70547	0.72478	0.74437	0.76422	0.78434
		2.5	0.14607	0.15282	0.15981	0.16703	0.1745	0.18221	0.19017	0.19839	0.20686	0.21559	0.22458	0.23383	0.24335	0.25314	0.2632	0.27353	0.28414	0.29502	0.30618	0.31761	0.32933	0.34132	0.3536	0.36616	0.37901	0.39213	0.40555	0.41924	0.43323	0.44749	0.46205	0.47689	0.49202	0.50743	0.52313	0.53912	0.5554	0.57196	0.58882	0.60596	0.62339	0.64111	0.65912	0.67742	0.69601	0.7149	0.73407
		2.55	0.13725	0.14346	0.14988	0.15652	0.16338	0.17046	0.17777	0.1853	0.19307	0.20107	0.2093	0.21777	0.22648	0.23542	0.24462	0.25405	0.26373	0.27365	0.28383	0.29425	0.30492	0.31584	0.32701	0.33843	0.35011	0.36203	0.37422	0.38665	0.39934	0.41229	0.42549	0.43895	0.45267	0.46665	0.48089	0.49539	0.51016	0.52519	0.54049	0.55605	0.57189	0.588	0.60439	0.62106	0.63801	0.65525	0.67278
		2.6	0.12877	0.13447	0.14035	0.14643	0.1527	0.15917	0.16583	0.1727	0.17977	0.18704	0.19451	0.20219	0.21008	0.21818	0.22648	0.23499	0.24371	0.25264	0.26177	0.27112	0.28068	0.29045	0.30042	0.31061	0.321	0.33161	0.34242	0.35344	0.36468	0.37612	0.38777	0.39964	0.41171	0.424	0.4365	0.44922	0.46216	0.47532	0.4887	0.5023	0.51614	0.53021	0.54451	0.55906	0.57386	0.58891	0.60422
		2.65	0.12056	0.12578	0.13117	0.13672	0.14244	0.14833	0.1544	0.16063	0.16704	0.17362	0.18037	0.1873	0.1944	0.20167	0.20911	0.21672	0.22451	0.23246	0.24058	0.24886	0.25731	0.26593	0.27471	0.28364	0.29274	0.30199	0.31141	0.32097	0.33069	0.34056	0.35059	0.36076	0.37109	0.38157	0.3922	0.40299	0.41392	0.42502	0.43627	0.44769	0.45927	0.47102	0.48295	0.49506	0.50735	0.51984	0.53254
		2.7	0.1126	0.11739	0.12233	0.12741	0.13263	0.138	0.14352	0.14918	0.15499	0.16094	0.16703	0.17327	0.17964	0.18616	0.19281	0.19959	0.20651	0.21355	0.22072	0.22802	0.23544	0.24297	0.25061	0.25837	0.26623	0.2742	0.28227	0.29043	0.29869	0.30704	0.31548	0.324	0.3326	0.34129	0.35006	0.3589	0.36783	0.37683	0.38592	0.39508	0.40434	0.41368	0.42311	0.43264	0.44228	0.45203	0.4619
		2.75	0.10492	0.10933	0.11386	0.11852	0.12331	0.12822	0.13325	0.1384	0.14368	0.14908	0.15459	0.16022	0.16595	0.1718	0.17775	0.18381	0.18996	0.19621	0.20254	0.20896	0.21546	0.22203	0.22867	0.23538	0.24214	0.24896	0.25582	0.26273	0.26967	0.27664	0.28363	0.29065	0.29768	0.30472	0.31176	0.31881	0.32585	0.3329	0.33993	0.34697	0.35399	0.36101	0.36803	0.37505	0.38208	0.38912	0.39618
		2.8	0.09751	0.10159	0.10577	0.11006	0.11446	0.11897	0.12359	0.12831	0.13313	0.13805	0.14306	0.14817	0.15336	0.15864	0.16401	0.16944	0.17495	0.18052	0.18615	0.19183	0.19755	0.20332	0.20912	0.21494	0.22079	0.22664	0.23249	0.23834	0.24417	0.24998	0.25576	0.2615	0.26719	0.27283	0.2784	0.28391	0.28934	0.29469	0.29995	0.30512	0.3102	0.31517	0.32005	0.32482	0.32949	0.33407	0.33855
		2.85	0.09039	0.09417	0.09804	0.10201	0.10608	0.11025	0.1145	0.11885	0.12328	0.1278	0.1324	0.13707	0.14181	0.14662	0.15149	0.15642	0.1614	0.16642	0.17147	0.17656	0.18167	0.18679	0.19191	0.19703	0.20214	0.20723	0.21229	0.2173	0.22226	0.22716	0.23199	0.23673	0.24139	0.24593	0.25036	0.25467	0.25883	0.26286	0.26672	0.27043	0.27395	0.2773	0.28046	0.28343	0.28619	0.28876	0.29112
		2.9	0.08353	0.08705	0.09065	0.09434	0.09812	0.10199	0.10593	0.10996	0.11407	0.11824	0.12249	0.1268	0.13117	0.13559	0.14006	0.14458	0.14913	0.15371	0.15832	0.16293	0.16756	0.17218	0.17679	0.18138	0.18593	0.19045	0.19491	0.19931	0.20363	0.20787	0.21201	0.21603	0.21994	0.22371	0.22733	0.23078	0.23407	0.23716	0.24006	0.24274	0.2452	0.24742	0.24939	0.25109	0.25253	0.25368	0.25455
		2.95	0.07693	0.08021	0.08357	0.08701	0.09054	0.09414	0.09781	0.10157	0.10539	0.10927	0.11322	0.11722	0.12128	0.12539	0.12954	0.13372	0.13793	0.14216	0.14641	0.15066	0.15491	0.15915	0.16337	0.16756	0.17171	0.17581	0.17985	0.18382	0.1877	0.19148	0.19515	0.19871	0.20212	0.20539	0.2085	0.21143	0.21416	0.2167	0.21901	0.22109	0.22293	0.2245	0.22579	0.2268	0.22749	0.22787	0.22791
		3	0.07058	0.07364	0.07678	0.07999	0.08328	0.08665	0.09009	0.09359	0.09716	0.10079	0.10448	0.10823	0.11202	0.11586	0.11973	0.12364	0.12757	0.13152	0.13548	0.13945	0.14341	0.14736	0.15129	0.15518	0.15903	0.16284	0.16658	0.17024	0.17383	0.17731	0.18069	0.18394	0.18707	0.19004	0.19286	0.1955	0.19795	0.2002	0.20224	0.20404	0.2056	0.20691	0.20793	0.20868	0.20911	0.20923	0.20902
		3.05	0.06448	0.06734	0.07027	0.07327	0.07635	0.07949	0.08271	0.08599	0.08933	0.09274	0.0962	0.09971	0.10327	0.10687	0.11051	0.11418	0.11787	0.12159	0.12532	0.12905	0.13278	0.13649	0.14019	0.14386	0.14749	0.15108	0.1546	0.15806	0.16144	0.16473	0.16792	0.171	0.17395	0.17677	0.17944	0.18195	0.18428	0.18643	0.18837	0.19011	0.19162	0.1929	0.19392	0.19468	0.19517	0.19536	0.19526
		3.1	0.05864	0.0613	0.06403	0.06683	0.06971	0.07265	0.07566	0.07873	0.08186	0.08505	0.0883	0.0916	0.09495	0.09834	0.10176	0.10522	0.10871	0.11222	0.11574	0.11927	0.1228	0.12633	0.12984	0.13332	0.13678	0.1402	0.14356	0.14687	0.1501	0.15326	0.15633	0.1593	0.16215	0.16489	0.16749	0.16995	0.17225	0.17439	0.17635	0.17812	0.17969	0.18105	0.1822	0.18311	0.18378	0.1842	0.18437
		3.15	0.05308	0.05555	0.05808	0.06069	0.06337	0.06611	0.06892	0.07179	0.07473	0.07772	0.08076	0.08386	0.08701	0.0902	0.09343	0.09669	0.09998	0.1033	0.10664	0.10999	0.11335	0.1167	0.12005	0.12338	0.12669	0.12996	0.13319	0.13638	0.1395	0.14256	0.14554	0.14844	0.15123	0.15393	0.1565	0.15895	0.16126	0.16342	0.16543	0.16728	0.16895	0.17043	0.17173	0.17283	0.17371	0.17439	0.17484
		3.2	0.0478	0.05009	0.05244	0.05486	0.05734	0.05989	0.0625	0.06518	0.06792	0.07071	0.07356	0.07646	0.07942	0.08241	0.08545	0.08853	0.09164	0.09478	0.09794	0.10112	0.10431	0.10751	0.11071	0.11389	0.11707	0.12022	0.12333	0.12641	0.12944	0.13242	0.13533	0.13817	0.14093	0.14359	0.14615	0.14861	0.15094	0.15315	0.15522	0.15714	0.15891	0.16053	0.16197	0.16323	0.16432	0.16522	0.16592
		3.25	0.04284	0.04494	0.04711	0.04934	0.05163	0.05399	0.05641	0.0589	0.06144	0.06404	0.0667	0.06941	0.07217	0.07497	0.07782	0.08072	0.08365	0.08661	0.0896	0.09261	0.09564	0.09869	0.10173	0.10478	0.10783	0.11086	0.11387	0.11685	0.11979	0.1227	0.12555	0.12834	0.13106	0.13371	0.13627	0.13873	0.1411	0.14335	0.14548	0.14749	0.14936	0.15109	0.15266	0.15408	0.15534	0.15643	0.15735
		3.3	0.0382	0.04012	0.04211	0.04416	0.04626	0.04843	0.05067	0.05296	0.0553	0.05771	0.06017	0.06269	0.06525	0.06787	0.07053	0.07324	0.07598	0.07876	0.08158	0.08442	0.08729	0.09018	0.09308	0.09599	0.0989	0.10181	0.10471	0.10759	0.11046	0.11329	0.11608	0.11883	0.12152	0.12415	0.12671	0.1292	0.1316	0.1339	0.1361	0.13819	0.14016	0.14201	0.14372	0.14528	0.14671	0.14797	0.14908
		3.35	0.03391	0.03566	0.03746	0.03933	0.04125	0.04324	0.04528	0.04737	0.04953	0.05174	0.054	0.05632	0.05869	0.0611	0.06357	0.06608	0.06864	0.07123	0.07387	0.07653	0.07923	0.08195	0.0847	0.08746	0.09024	0.09302	0.09581	0.09859	0.10136	0.10411	0.10685	0.10955	0.11221	0.11483	0.1174	0.1199	0.12234	0.1247	0.12697	0.12915	0.13123	0.1332	0.13505	0.13678	0.13837	0.13982	0.14113
		3.4	0.02998	0.03156	0.03319	0.03488	0.03662	0.03841	0.04026	0.04217	0.04413	0.04614	0.0482	0.05031	0.05248	0.0547	0.05696	0.05927	0.06163	0.06402	0.06646	0.06894	0.07146	0.074	0.07658	0.07918	0.08181	0.08445	0.08711	0.08978	0.09245	0.09512	0.09778	0.10042	0.10305	0.10565	0.10821	0.11074	0.11321	0.11563	0.11798	0.12026	0.12245	0.12456	0.12657	0.12847	0.13025	0.13191	0.13345
		3.45	0.02642	0.02784	0.0293	0.03081	0.03237	0.03399	0.03565	0.03736	0.03912	0.04093	0.04279	0.0447	0.04666	0.04866	0.05071	0.05281	0.05496	0.05715	0.05938	0.06166	0.06397	0.06633	0.06872	0.07114	0.0736	0.07609	0.0786	0.08113	0.08368	0.08624	0.08882	0.09139	0.09397	0.09653	0.09909	0.10162	0.10412	0.10659	0.10902	0.11139	0.11371	0.11596	0.11813	0.12022	0.12222	0.12411	0.1259
		3.5	0.02324	0.0245	0.0258	0.02715	0.02854	0.02997	0.03145	0.03297	0.03453	0.03614	0.0378	0.0395	0.04124	0.04303	0.04486	0.04674	0.04866	0.05063	0.05264	0.0547	0.0568	0.05894	0.06112	0.06335	0.06562	0.06792	0.07026	0.07263	0.07504	0.07747	0.07993	0.08242	0.08492	0.08743	0.08995	0.09247	0.09499	0.0975	0.09999	0.10246	0.10489	0.10728	0.10962	0.11191	0.11413	0.11627	0.11832
		3.55	0.02043	0.02155	0.0227	0.02389	0.02511	0.02637	0.02767	0.02901	0.03038	0.0318	0.03325	0.03473	0.03626	0.03783	0.03944	0.04108	0.04277	0.04451	0.04628	0.0481	0.04996	0.05187	0.05383	0.05583	0.05787	0.05997	0.06211	0.0643	0.06653	0.06881	0.07112	0.07348	0.07588	0.07831	0.08077	0.08326	0.08577	0.08829	0.09083	0.09337	0.0959	0.09843	0.10093	0.1034	0.10584	0.10823	0.11056
		3.6	0.01799	0.01898	0.01999	0.02103	0.0221	0.02321	0.02434	0.0255	0.02669	0.02791	0.02916	0.03044	0.03175	0.03309	0.03447	0.03588	0.03733	0.03881	0.04034	0.0419	0.04351	0.04516	0.04686	0.04862	0.05042	0.05227	0.05418	0.05615	0.05818	0.06026	0.06241	0.06461	0.06687	0.06918	0.07155	0.07398	0.07645	0.07896	0.08152	0.0841	0.08672	0.08935	0.092	0.09464	0.09729	0.09992	0.10252
		3.65	0.01591	0.01677	0.01766	0.01858	0.01951	0.02046	0.02144	0.02244	0.02345	0.02449	0.02555	0.02663	0.02773	0.02885	0.03	0.03117	0.03237	0.0336	0.03486	0.03616	0.03749	0.03887	0.0403	0.04177	0.0433	0.04488	0.04653	0.04825	0.05003	0.05189	0.05382	0.05583	0.05791	0.06008	0.06233	0.06465	0.06705	0.06953	0.07207	0.07468	0.07735	0.08007	0.08283	0.08564	0.08847	0.09132	0.09418
		3.7	0.01415	0.01492	0.0157	0.0165	0.01731	0.01814	0.01898	0.01983	0.02069	0.02156	0.02244	0.02333	0.02423	0.02514	0.02606	0.027	0.02795	0.02892	0.02992	0.03093	0.03198	0.03307	0.03419	0.03536	0.03659	0.03787	0.03922	0.04065	0.04215	0.04374	0.04542	0.0472	0.04908	0.05106	0.05315	0.05534	0.05764	0.06005	0.06256	0.06517	0.06787	0.07065	0.07352	0.07646	0.07946	0.08252	0.08562
		3.75	0.0127	0.01338	0.01408	0.01478	0.01549	0.01621	0.01693	0.01766	0.01838	0.01911	0.01983	0.02055	0.02127	0.02199	0.0227	0.02342	0.02413	0.02485	0.02557	0.02631	0.02706	0.02783	0.02864	0.02948	0.03037	0.03132	0.03233	0.03343	0.03461	0.03589	0.03729	0.03879	0.04043	0.04219	0.04409	0.04613	0.04831	0.05063	0.05308	0.05567	0.05839	0.06123	0.06419	0.06725	0.07041	0.07366	0.07698
		3.8	0.01151	0.01213	0.01275	0.01338	0.01402	0.01465	0.01528	0.0159	0.01652	0.01713	0.01772	0.0183	0.01887	0.01942	0.01995	0.02046	0.02096	0.02144	0.0219	0.02236	0.02281	0.02327	0.02374	0.02424	0.02477	0.02534	0.02598	0.0267	0.02751	0.02844	0.02949	0.03069	0.03204	0.03355	0.03524	0.0371	0.03915	0.04137	0.04377	0.04635	0.04909	0.05199	0.05504	0.05823	0.06154	0.06498	0.06852
		3.85	0.01055	0.01112	0.01169	0.01227	0.01284	0.01341	0.01398	0.01453	0.01507	0.01559	0.01609	0.01656	0.01701	0.01743	0.01781	0.01816	0.01848	0.01875	0.01899	0.0192	0.01938	0.01953	0.01967	0.0198	0.01995	0.02011	0.02033	0.02061	0.02099	0.02149	0.02214	0.02296	0.02398	0.02521	0.02667	0.02836	0.03027	0.03242	0.0348	0.03738	0.04018	0.04316	0.04633	0.04967	0.05316	0.05679	0.06054
		3.9	0.00977	0.0103	0.01084	0.01138	0.01192	0.01245	0.01297	0.01348	0.01397	0.01444	0.01488	0.01529	0.01566	0.01599	0.01628	0.01652	0.01671	0.01684	0.01691	0.01692	0.01687	0.01677	0.01661	0.0164	0.01616	0.0159	0.01565	0.01543	0.01528	0.01525	0.01539	0.01574	0.01635	0.01725	0.01847	0.02	0.02185	0.02398	0.0264	0.02907	0.03198	0.03511	0.03844	0.04195	0.04563	0.04947	0.05344
		3.95	0.00913	0.00965	0.01016	0.01068	0.0112	0.01171	0.01221	0.0127	0.01316	0.01361	0.01402	0.0144	0.01475	0.01504	0.01529	0.01548	0.01561	0.01566	0.01565	0.01555	0.01537	0.0151	0.01474	0.01429	0.01375	0.01312	0.01243	0.01168	0.01092	0.0102	0.00961	0.00925	0.00925	0.00973	0.01072	0.01221	0.01413	0.01642	0.01902	0.0219	0.02501	0.02835	0.03188	0.03559	0.03947	0.04351	0.04768
		R	FePc
		0	0.05	0.1	0.15	0.2	0.25	0.3	0.35	0.4	0.45	0.5	0.55	0.6	0.65	0.7	0.75	0.8	0.85	0.9	0.95	1	1.05	1.1	1.15	1.2	1.25	1.3	1.35	1.4	1.45	1.5	1.55	1.6	1.65	1.7	1.75	1.8	1.85	1.9	1.95	2	2.05	2.1	2.15	2.2	2.25	2.3	2.35
		0.05	0.00319	0.00319	0.00319	0.00319	0.00319	0.00319	0.00319	0.00319	0.00319	0.00319	0.00319	0.00319	0.00319	0.00319	0.00319	0.00319	0.00319	0.00319	0.00319	0.00319	0.00319	0.00319	0.00319	0.00319	0.00319	0.00319	0.00319	0.00319	0.00319	0.00319	0.00319	0.00319	0.00319	0.00319	0.00319	0.00319	0.00319	0.00319	0.00319	0.00319	0.00319	0.00319	0.0032	0.0032	0.0032	0.0032	0.0032
		0.1	0.00735	0.00735	0.00736	0.00736	0.00736	0.00736	0.00736	0.00736	0.00736	0.00736	0.00737	0.00737	0.00737	0.00737	0.00737	0.00737	0.00737	0.00737	0.00738	0.00738	0.00738	0.00738	0.00738	0.00738	0.00738	0.00738	0.00738	0.00739	0.00739	0.00739	0.00739	0.00739	0.00739	0.00739	0.00739	0.00739	0.00739	0.0074	0.0074	0.0074	0.0074	0.0074	0.0074	0.0074	0.0074	0.0074	0.0074
		0.15	0.01105	0.01106	0.01106	0.01107	0.01107	0.01108	0.01108	0.01109	0.01109	0.0111	0.0111	0.0111	0.01111	0.01111	0.01112	0.01112	0.01113	0.01113	0.01113	0.01114	0.01114	0.01115	0.01115	0.01115	0.01116	0.01116	0.01117	0.01117	0.01117	0.01118	0.01118	0.01119	0.01119	0.01119	0.0112	0.0112	0.0112	0.01121	0.01121	0.01122	0.01122	0.01122	0.01123	0.01123	0.01123	0.01124	0.01124
		0.2	0.01064	0.01065	0.01066	0.01067	0.01068	0.01069	0.0107	0.01071	0.01072	0.01072	0.01073	0.01074	0.01075	0.01076	0.01077	0.01078	0.01079	0.0108	0.0108	0.01081	0.01082	0.01083	0.01084	0.01085	0.01086	0.01086	0.01087	0.01088	0.01089	0.0109	0.01091	0.01091	0.01092	0.01093	0.01094	0.01095	0.01096	0.01096	0.01097	0.01098	0.01099	0.011	0.011	0.01101	0.01102	0.01103	0.01103
		0.25	0.00579	0.0058	0.00582	0.00584	0.00585	0.00587	0.00588	0.0059	0.00592	0.00593	0.00595	0.00596	0.00598	0.006	0.00601	0.00603	0.00605	0.00606	0.00608	0.00609	0.00611	0.00613	0.00614	0.00616	0.00617	0.00619	0.00621	0.00622	0.00624	0.00625	0.00627	0.00629	0.0063	0.00632	0.00633	0.00635	0.00637	0.00638	0.0064	0.00641	0.00643	0.00644	0.00646	0.00648	0.00649	0.00651	0.00652
		0.3	0.00837	0.00839	0.00841	0.00844	0.00846	0.00848	0.0085	0.00852	0.00854	0.00856	0.00859	0.00861	0.00863	0.00865	0.00867	0.00869	0.00871	0.00874	0.00876	0.00878	0.0088	0.00882	0.00884	0.00886	0.00888	0.00891	0.00893	0.00895	0.00897	0.00899	0.00901	0.00903	0.00905	0.00908	0.0091	0.00912	0.00914	0.00916	0.00918	0.0092	0.00922	0.00924	0.00927	0.00929	0.00931	0.00933	0.00935
		0.35	0.01451	0.01455	0.01458	0.01461	0.01464	0.01467	0.0147	0.01473	0.01476	0.01479	0.01482	0.01485	0.01488	0.01492	0.01495	0.01498	0.01501	0.01504	0.01507	0.0151	0.01513	0.01516	0.01519	0.01522	0.01524	0.01527	0.0153	0.01533	0.01536	0.01539	0.01542	0.01545	0.01548	0.01551	0.01554	0.01556	0.01559	0.01562	0.01565	0.01568	0.01571	0.01573	0.01576	0.01579	0.01582	0.01585	0.01587
		0.4	0.0145	0.01453	0.01456	0.01459	0.01463	0.01466	0.01469	0.01472	0.01475	0.01479	0.01482	0.01485	0.01488	0.01491	0.01494	0.01498	0.01501	0.01504	0.01507	0.0151	0.01513	0.01516	0.01519	0.01522	0.01525	0.01528	0.01531	0.01534	0.01537	0.0154	0.01543	0.01546	0.01549	0.01552	0.01555	0.01558	0.01561	0.01563	0.01566	0.01569	0.01572	0.01575	0.01578	0.01581	0.01583	0.01586	0.01589
		0.45	0.01	0.01001	0.01002	0.01003	0.01004	0.01005	0.01006	0.01006	0.01007	0.01008	0.01009	0.0101	0.0101	0.01011	0.01012	0.01012	0.01013	0.01014	0.01014	0.01015	0.01015	0.01016	0.01016	0.01017	0.01017	0.01018	0.01018	0.01019	0.01019	0.01019	0.0102	0.0102	0.0102	0.0102	0.01021	0.01021	0.01021	0.01021	0.01022	0.01022	0.01022	0.01022	0.01022	0.01022	0.01022	0.01022	0.01022
		0.5	0.01074	0.01077	0.01079	0.01082	0.01084	0.01087	0.01089	0.01091	0.01093	0.01096	0.01098	0.011	0.01102	0.01104	0.01106	0.01108	0.0111	0.01112	0.01113	0.01115	0.01117	0.01119	0.0112	0.01122	0.01123	0.01125	0.01126	0.01128	0.01129	0.0113	0.01132	0.01133	0.01134	0.01135	0.01136	0.01137	0.01138	0.01139	0.0114	0.01141	0.01141	0.01142	0.01143	0.01143	0.01144	0.01144	0.01145
		0.55	0.02067	0.0208	0.02092	0.02104	0.02116	0.02128	0.0214	0.02152	0.02164	0.02176	0.02188	0.022	0.02212	0.02224	0.02236	0.02248	0.0226	0.02272	0.02284	0.02296	0.02307	0.02319	0.02331	0.02343	0.02355	0.02366	0.02378	0.0239	0.02401	0.02413	0.02424	0.02436	0.02447	0.02459	0.0247	0.02482	0.02493	0.02504	0.02516	0.02527	0.02538	0.02549	0.02561	0.02572	0.02583	0.02594	0.02605
		0.6	0.04629	0.04656	0.04683	0.04709	0.04736	0.04763	0.0479	0.04817	0.04844	0.04871	0.04897	0.04924	0.04951	0.04978	0.05005	0.05032	0.05059	0.05086	0.05113	0.0514	0.05167	0.05194	0.05221	0.05247	0.05274	0.05301	0.05328	0.05355	0.05382	0.05409	0.05435	0.05462	0.05489	0.05516	0.05542	0.05569	0.05595	0.05622	0.05649	0.05675	0.05702	0.05728	0.05754	0.05781	0.05807	0.05833	0.05859
		0.65	0.08843	0.08892	0.08942	0.08991	0.09041	0.0909	0.09139	0.09189	0.09238	0.09288	0.09337	0.09387	0.09436	0.09485	0.09535	0.09584	0.09633	0.09683	0.09732	0.09781	0.0983	0.09879	0.09928	0.09978	0.10027	0.10075	0.10124	0.10173	0.10222	0.10271	0.10319	0.10368	0.10416	0.10465	0.10513	0.10561	0.10609	0.10657	0.10705	0.10753	0.10801	0.10848	0.10896	0.10943	0.1099	0.11038	0.11085
		0.7	0.13697	0.13773	0.1385	0.13926	0.14002	0.14078	0.14154	0.1423	0.14306	0.14382	0.14457	0.14533	0.14608	0.14684	0.14759	0.14834	0.14909	0.14984	0.15059	0.15134	0.15208	0.15283	0.15357	0.15431	0.15505	0.15579	0.15652	0.15726	0.15799	0.15872	0.15945	0.16017	0.1609	0.16162	0.16234	0.16305	0.16377	0.16448	0.16519	0.1659	0.1666	0.16731	0.16801	0.1687	0.1694	0.17009	0.17078
		0.75	0.18002	0.18098	0.18194	0.18289	0.18385	0.1848	0.18575	0.1867	0.18764	0.18858	0.18952	0.19045	0.19138	0.19231	0.19323	0.19416	0.19507	0.19599	0.1969	0.1978	0.19871	0.19961	0.2005	0.20139	0.20228	0.20316	0.20404	0.20491	0.20578	0.20665	0.20751	0.20836	0.20921	0.21006	0.2109	0.21174	0.21257	0.2134	0.21422	0.21503	0.21584	0.21665	0.21745	0.21824	0.21903	0.21981	0.22059
		0.8	0.21411	0.21511	0.2161	0.21709	0.21806	0.21903	0.21999	0.22095	0.22189	0.22283	0.22376	0.22468	0.22559	0.2265	0.22739	0.22828	0.22915	0.23002	0.23088	0.23173	0.23257	0.2334	0.23422	0.23503	0.23584	0.23663	0.23741	0.23818	0.23894	0.23969	0.24043	0.24116	0.24188	0.24259	0.24329	0.24398	0.24465	0.24532	0.24597	0.24662	0.24725	0.24787	0.24848	0.24908	0.24966	0.25024	0.2508
		0.85	0.25059	0.25157	0.25254	0.25349	0.25443	0.25535	0.25625	0.25714	0.25801	0.25886	0.25969	0.26051	0.26131	0.26209	0.26285	0.2636	0.26432	0.26503	0.26572	0.26639	0.26704	0.26766	0.26827	0.26886	0.26943	0.26998	0.27051	0.27101	0.2715	0.27196	0.27241	0.27283	0.27323	0.27361	0.27396	0.2743	0.27461	0.2749	0.27517	0.27541	0.27563	0.27583	0.27601	0.27616	0.27629	0.2764	0.27648
		0.9	0.30689	0.30814	0.30936	0.31056	0.31174	0.31289	0.31402	0.31513	0.31621	0.31726	0.31829	0.31929	0.32026	0.32121	0.32213	0.32302	0.32388	0.32472	0.32553	0.32631	0.32705	0.32777	0.32846	0.32912	0.32975	0.33035	0.33091	0.33145	0.33195	0.33242	0.33286	0.33327	0.33364	0.33398	0.33428	0.33456	0.3348	0.335	0.33517	0.33531	0.33541	0.33548	0.33551	0.33551	0.33547	0.3354	0.33529
		0.95	0.38728	0.38924	0.39118	0.3931	0.39498	0.39684	0.39867	0.40048	0.40225	0.40399	0.40571	0.40739	0.40905	0.41067	0.41226	0.41382	0.41535	0.41685	0.41831	0.41973	0.42113	0.42248	0.42381	0.4251	0.42635	0.42756	0.42874	0.42989	0.43099	0.43206	0.43309	0.43408	0.43504	0.43595	0.43683	0.43766	0.43846	0.43922	0.43993	0.44061	0.44125	0.44184	0.4424	0.44291	0.44338	0.44381	0.4442
		1	0.48183	0.48483	0.48781	0.49076	0.49368	0.49657	0.49944	0.50227	0.50507	0.50784	0.51059	0.51329	0.51597	0.51861	0.52122	0.52379	0.52632	0.52883	0.53129	0.53372	0.5361	0.53845	0.54077	0.54304	0.54527	0.54746	0.54961	0.55172	0.55379	0.55581	0.55779	0.55973	0.56163	0.56348	0.56528	0.56704	0.56876	0.57043	0.57206	0.57363	0.57517	0.57665	0.57809	0.57948	0.58082	0.58211	0.58336
		1.05	0.57997	0.58417	0.58834	0.59248	0.59659	0.60067	0.60471	0.60873	0.61271	0.61665	0.62056	0.62444	0.62827	0.63207	0.63583	0.63954	0.64322	0.64685	0.65044	0.65399	0.65749	0.66095	0.66435	0.66772	0.67103	0.67429	0.67751	0.68067	0.68379	0.68685	0.68986	0.69281	0.69571	0.69856	0.70135	0.70408	0.70676	0.70938	0.71195	0.71445	0.71689	0.71928	0.7216	0.72387	0.72607	0.72821	0.73029
		1.1	0.67648	0.682	0.6875	0.69296	0.69839	0.70378	0.70914	0.71446	0.71974	0.72498	0.73018	0.73534	0.74045	0.74551	0.75053	0.7555	0.76042	0.76529	0.77011	0.77487	0.77958	0.78422	0.78882	0.79335	0.79782	0.80223	0.80657	0.81085	0.81507	0.81921	0.82329	0.8273	0.83124	0.83511	0.83891	0.84263	0.84627	0.84984	0.85333	0.85675	0.86008	0.86333	0.86651	0.8696	0.87261	0.87553	0.87837
		1.15	0.76849	0.77553	0.78255	0.78953	0.79648	0.8034	0.81028	0.81712	0.82391	0.83067	0.83738	0.84404	0.85065	0.85722	0.86373	0.87018	0.87658	0.88291	0.88919	0.8954	0.90155	0.90762	0.91363	0.91957	0.92544	0.93123	0.93694	0.94258	0.94813	0.9536	0.95899	0.96428	0.96949	0.97461	0.97964	0.98458	0.98942	0.99416	0.9988	1.00334	1.00778	1.01212	1.01635	1.02047	1.02449	1.02839	1.03218
		1.2	0.85074	0.85952	0.86827	0.877	0.8857	0.89438	0.90302	0.91164	0.92021	0.92875	0.93725	0.9457	0.9541	0.96246	0.97077	0.97902	0.98721	0.99534	1.00341	1.01142	1.01936	1.02723	1.03502	1.04274	1.05038	1.05794	1.06541	1.0728	1.0801	1.08731	1.09442	1.10144	1.10836	1.11517	1.12188	1.12849	1.13498	1.14136	1.14763	1.15378	1.15981	1.16572	1.1715	1.17716	1.18269	1.18809	1.19335
		1.25	0.91457	0.92514	0.93572	0.94629	0.95685	0.9674	0.97794	0.98845	0.99895	1.00942	1.01987	1.03028	1.04066	1.05101	1.06132	1.07158	1.0818	1.09197	1.10208	1.11214	1.12214	1.13208	1.14195	1.15176	1.16149	1.17115	1.18072	1.19022	1.19963	1.20895	1.21818	1.22732	1.23635	1.24529	1.25411	1.26283	1.27144	1.27994	1.28831	1.29657	1.3047	1.3127	1.32058	1.32832	1.33592	1.34339	1.35071
		1.3	0.95063	0.96284	0.97507	0.98732	0.99959	1.01187	1.02416	1.03645	1.04875	1.06105	1.07334	1.08563	1.0979	1.11016	1.12241	1.13463	1.14683	1.159	1.17113	1.18323	1.19529	1.20731	1.21928	1.2312	1.24306	1.25487	1.26662	1.27829	1.2899	1.30144	1.31289	1.32427	1.33556	1.34676	1.35787	1.36888	1.3798	1.3906	1.4013	1.41189	1.42236	1.43272	1.44295	1.45305	1.46302	1.47286	1.48257
		1.35	0.95258	0.96598	0.97943	0.99293	1.00647	1.02005	1.03366	1.04732	1.061	1.07471	1.08844	1.10219	1.11596	1.12974	1.14353	1.15733	1.17112	1.18492	1.19871	1.21249	1.22626	1.24001	1.25373	1.26744	1.28111	1.29475	1.30835	1.32191	1.33542	1.34889	1.3623	1.37565	1.38894	1.40217	1.41532	1.4284	1.44139	1.45431	1.46714	1.47987	1.49251	1.50505	1.51748	1.52981	1.54202	1.55412	1.56609
		1.4	0.9192	0.93314	0.94717	0.96126	0.97542	0.98965	1.00394	1.01829	1.03269	1.04715	1.06166	1.07622	1.09081	1.10545	1.12013	1.13483	1.14957	1.16433	1.17912	1.19392	1.20873	1.22356	1.23839	1.25322	1.26806	1.28288	1.2977	1.3125	1.32729	1.34205	1.35679	1.37149	1.38617	1.4008	1.41539	1.42993	1.44441	1.45885	1.47322	1.48752	1.50176	1.51592	1.53	1.544	1.55791	1.57173	1.58545
		1.45	0.85448	0.86824	0.88209	0.89603	0.91006	0.92417	0.93836	0.95263	0.96698	0.9814	0.99589	1.01045	1.02507	1.03975	1.05449	1.06929	1.08414	1.09903	1.11398	1.12896	1.14398	1.15904	1.17413	1.18924	1.20438	1.21954	1.23472	1.24991	1.2651	1.28031	1.29551	1.31071	1.3259	1.34108	1.35625	1.37139	1.38651	1.40161	1.41667	1.43169	1.44668	1.46162	1.47651	1.49134	1.50612	1.52084	1.53549
		1.5	0.76634	0.77921	0.79217	0.80523	0.81838	0.83162	0.84496	0.85838	0.87189	0.88548	0.89915	0.9129	0.92673	0.94063	0.9546	0.96865	0.98275	0.99693	1.01116	1.02545	1.0398	1.05419	1.06864	1.08313	1.09767	1.11225	1.12686	1.1415	1.15618	1.17089	1.18561	1.20036	1.21513	1.2299	1.24469	1.25949	1.27428	1.28908	1.30387	1.31865	1.33342	1.34817	1.36291	1.37762	1.3923	1.40695	1.42157
		1.55	0.66468	0.67606	0.68754	0.69911	0.71077	0.72252	0.73435	0.74627	0.75827	0.77035	0.78252	0.79476	0.80708	0.81948	0.83195	0.84449	0.8571	0.86978	0.88252	0.89533	0.9082	0.92113	0.93412	0.94717	0.96027	0.97342	0.98661	0.99986	1.01315	1.02648	1.03985	1.05326	1.06671	1.08018	1.09369	1.10722	1.12078	1.13436	1.14796	1.16157	1.1752	1.18884	1.20248	1.21613	1.22978	1.24343	1.25708
		1.6	0.55955	0.56906	0.57865	0.58831	0.59804	0.60784	0.61772	0.62766	0.63767	0.64776	0.65791	0.66812	0.6784	0.68875	0.69916	0.70963	0.72016	0.73076	0.74141	0.75213	0.7629	0.77373	0.78462	0.79556	0.80655	0.8176	0.8287	0.83985	0.85106	0.86231	0.87361	0.88495	0.89634	0.90778	0.91926	0.93078	0.94234	0.95394	0.96558	0.97726	0.98897	1.00071	1.01249	1.0243	1.03614	1.048	1.05989
		1.65	0.45986	0.46731	0.4748	0.48234	0.48993	0.49756	0.50523	0.51294	0.5207	0.52849	0.53633	0.54422	0.55214	0.56011	0.56811	0.57616	0.58425	0.59239	0.60056	0.60878	0.61704	0.62535	0.6337	0.64209	0.65053	0.65901	0.66754	0.67612	0.68474	0.69342	0.70213	0.7109	0.71972	0.72859	0.73751	0.74648	0.7555	0.76458	0.77371	0.78289	0.79213	0.80142	0.81077	0.82017	0.82963	0.83914	0.84871
		1.7	0.3726	0.37802	0.38345	0.38888	0.39432	0.39975	0.4052	0.41064	0.41609	0.42155	0.42701	0.43247	0.43794	0.44341	0.44889	0.45438	0.45988	0.46538	0.4709	0.47643	0.48198	0.48755	0.49313	0.49874	0.50436	0.51002	0.5157	0.52142	0.52717	0.53295	0.53878	0.54465	0.55056	0.55653	0.56255	0.56862	0.57476	0.58096	0.58722	0.59355	0.59996	0.60644	0.61301	0.61965	0.62638	0.6332	0.64012
		1.75	0.30261	0.30625	0.30986	0.31342	0.31694	0.32041	0.32384	0.32722	0.33056	0.33384	0.33708	0.34028	0.34342	0.34652	0.34958	0.3526	0.35557	0.3585	0.3614	0.36426	0.3671	0.3699	0.37268	0.37543	0.37817	0.3809	0.38363	0.38635	0.38907	0.39181	0.39456	0.39733	0.40014	0.40298	0.40586	0.4088	0.41179	0.41486	0.41799	0.42122	0.42453	0.42795	0.43147	0.43511	0.43887	0.44277	0.4468
		1.8	0.25216	0.25452	0.2568	0.25899	0.26108	0.26308	0.26499	0.26679	0.26849	0.27008	0.27157	0.27295	0.27423	0.27539	0.27644	0.27739	0.27822	0.27895	0.27957	0.28008	0.28048	0.28079	0.281	0.28111	0.28113	0.28107	0.28093	0.28072	0.28044	0.2801	0.27972	0.2793	0.27885	0.27839	0.27793	0.27747	0.27704	0.27666	0.27633	0.27607	0.2759	0.27585	0.27592	0.27614	0.27653	0.27711	0.27789
		1.85	0.22025	0.222	0.22364	0.22515	0.22655	0.22781	0.22894	0.22994	0.23079	0.2315	0.23206	0.23246	0.2327	0.23278	0.23269	0.23244	0.23201	0.2314	0.23061	0.22964	0.22849	0.22716	0.22563	0.22392	0.22202	0.21993	0.21766	0.2152	0.21256	0.20974	0.20674	0.20357	0.20024	0.19675	0.19311	0.18934	0.18544	0.18144	0.17734	0.17318	0.16897	0.16474	0.16052	0.15636	0.15229	0.14835	0.14461
		1.9	0.20236	0.20414	0.2058	0.20735	0.20877	0.21007	0.21123	0.21225	0.21313	0.21386	0.21443	0.21485	0.21509	0.21517	0.21506	0.21478	0.2143	0.21363	0.21277	0.2117	0.21042	0.20894	0.20723	0.20531	0.20316	0.20078	0.19817	0.19532	0.19223	0.1889	0.18533	0.1815	0.17743	0.17311	0.16853	0.1637	0.15861	0.15327	0.14767	0.14181	0.13569	0.12932	0.1227	0.11582	0.1087	0.10132	0.09371
		1.95	0.19213	0.19434	0.19645	0.19848	0.20041	0.20224	0.20396	0.20557	0.20707	0.20845	0.2097	0.21082	0.2118	0.21265	0.21335	0.2139	0.2143	0.21454	0.21462	0.21454	0.21428	0.21386	0.21326	0.21249	0.21153	0.2104	0.20908	0.20759	0.20591	0.20405	0.20201	0.19979	0.19739	0.19483	0.19209	0.1892	0.18616	0.18297	0.17965	0.17621	0.17267	0.16904	0.16535	0.16161	0.15786	0.15412	0.15043
		2	0.18396	0.18672	0.18942	0.19207	0.19466	0.19719	0.19965	0.20204	0.20436	0.20659	0.20875	0.21082	0.2128	0.21468	0.21647	0.21816	0.21974	0.22122	0.22259	0.22385	0.22499	0.22602	0.22694	0.22774	0.22842	0.22898	0.22942	0.22975	0.22997	0.23007	0.23006	0.22994	0.22973	0.22941	0.22901	0.22852	0.22796	0.22733	0.22665	0.22592	0.22515	0.22437	0.22358	0.22281	0.22206	0.22136	0.22072
		2.05	0.17434	0.17758	0.1808	0.18401	0.18719	0.19035	0.19349	0.19659	0.19966	0.2027	0.20569	0.20864	0.21155	0.21441	0.21721	0.21997	0.22266	0.2253	0.22788	0.2304	0.23286	0.23525	0.23757	0.23983	0.24202	0.24414	0.2462	0.24819	0.25011	0.25197	0.25377	0.25551	0.25719	0.25882	0.2604	0.26193	0.26343	0.26489	0.26632	0.26773	0.26913	0.27052	0.27192	0.27332	0.27475	0.27621	0.27771
		2.1	0.16176	0.16532	0.16889	0.17248	0.17608	0.1797	0.18332	0.18695	0.19058	0.19421	0.19784	0.20147	0.2051	0.20871	0.21232	0.21591	0.21949	0.22305	0.2266	0.23013	0.23364	0.23712	0.24058	0.24402	0.24743	0.25082	0.25418	0.25752	0.26083	0.26411	0.26737	0.2706	0.27382	0.27701	0.28018	0.28333	0.28647	0.2896	0.29272	0.29584	0.29896	0.30207	0.3052	0.30834	0.31149	0.31467	0.31788
		2.15	0.14609	0.14977	0.15349	0.15726	0.16107	0.16491	0.1688	0.17272	0.17668	0.18067	0.18469	0.18874	0.19282	0.19693	0.20107	0.20523	0.20941	0.21361	0.21783	0.22208	0.22633	0.23061	0.23489	0.23919	0.24351	0.24783	0.25217	0.25651	0.26086	0.26523	0.2696	0.27398	0.27837	0.28277	0.28718	0.2916	0.29602	0.30047	0.30492	0.30939	0.31388	0.31838	0.3229	0.32745	0.33201	0.33661	0.34123
		2.2	0.12801	0.13163	0.1353	0.13904	0.14284	0.14671	0.15064	0.15462	0.15867	0.16278	0.16695	0.17118	0.17546	0.1798	0.1842	0.18865	0.19315	0.19771	0.20231	0.20697	0.21168	0.21644	0.22124	0.22609	0.23099	0.23593	0.24091	0.24594	0.25101	0.25612	0.26127	0.26646	0.27169	0.27696	0.28227	0.28762	0.293	0.29843	0.30389	0.30939	0.31493	0.3205	0.32612	0.33177	0.33747	0.3432	0.34898
		2.25	0.10859	0.11197	0.11543	0.11897	0.12259	0.12629	0.13007	0.13393	0.13787	0.14189	0.14599	0.15016	0.15442	0.15876	0.16318	0.16767	0.17225	0.1769	0.18163	0.18644	0.19133	0.19629	0.20132	0.20644	0.21162	0.21688	0.22222	0.22762	0.2331	0.23865	0.24427	0.24995	0.25571	0.26154	0.26743	0.27339	0.27941	0.2855	0.29165	0.29787	0.30415	0.3105	0.3169	0.32337	0.3299	0.33649	0.34314
		2.3	0.08894	0.09198	0.0951	0.09832	0.10162	0.10501	0.1085	0.11208	0.11575	0.11951	0.12337	0.12733	0.13138	0.13553	0.13978	0.14412	0.14856	0.1531	0.15774	0.16248	0.16732	0.17225	0.17728	0.18241	0.18764	0.19296	0.19839	0.20391	0.20952	0.21524	0.22104	0.22695	0.23294	0.23903	0.24522	0.25149	0.25786	0.26432	0.27087	0.2775	0.28423	0.29104	0.29794	0.30492	0.31199	0.31915	0.32638
		2.35	0.07007	0.07269	0.07541	0.07822	0.08112	0.08412	0.08722	0.09042	0.09373	0.09713	0.10064	0.10426	0.10798	0.11182	0.11576	0.11981	0.12398	0.12825	0.13264	0.13714	0.14176	0.14649	0.15133	0.15629	0.16137	0.16656	0.17186	0.17728	0.18282	0.18847	0.19424	0.20012	0.20612	0.21223	0.21845	0.22478	0.23123	0.23779	0.24446	0.25125	0.25814	0.26514	0.27224	0.27946	0.28678	0.2942	0.30173
		2.4	0.05275	0.05494	0.05722	0.05959	0.06206	0.06464	0.06731	0.0701	0.07299	0.07598	0.07909	0.08231	0.08564	0.08909	0.09266	0.09634	0.10015	0.10407	0.10812	0.11228	0.11657	0.12099	0.12553	0.13019	0.13498	0.1399	0.14494	0.15011	0.1554	0.16083	0.16638	0.17205	0.17786	0.18379	0.18985	0.19603	0.20235	0.20878	0.21535	0.22203	0.22885	0.23578	0.24284	0.25003	0.25733	0.26475	0.2723
		2.45	0.03749	0.03925	0.04111	0.04306	0.04512	0.04728	0.04954	0.05192	0.0544	0.05699	0.0597	0.06252	0.06547	0.06852	0.0717	0.075	0.07842	0.08197	0.08564	0.08943	0.09335	0.0974	0.10157	0.10588	0.11031	0.11487	0.11956	0.12439	0.12934	0.13442	0.13964	0.14499	0.15046	0.15607	0.16182	0.16769	0.17369	0.17983	0.1861	0.1925	0.19903	0.20569	0.21248	0.2194	0.22646	0.23364	0.24095
		2.5	0.02452	0.0259	0.02739	0.02898	0.03068	0.03248	0.03439	0.03641	0.03855	0.0408	0.04316	0.04564	0.04823	0.05095	0.05378	0.05673	0.0598	0.06299	0.0663	0.06973	0.07329	0.07697	0.08078	0.08471	0.08876	0.09294	0.09724	0.10167	0.10623	0.11091	0.11572	0.12066	0.12573	0.13092	0.13623	0.14168	0.14725	0.15296	0.15878	0.16474	0.17083	0.17704	0.18338	0.18985	0.19645	0.20318	0.21004
		2.55	0.01386	0.01497	0.01619	0.01752	0.01896	0.02052	0.02219	0.02397	0.02586	0.02786	0.02998	0.0322	0.03453	0.03698	0.03953	0.0422	0.04498	0.04787	0.05087	0.05399	0.05722	0.06056	0.06402	0.06759	0.07127	0.07507	0.07898	0.083	0.08714	0.0914	0.09577	0.10025	0.10484	0.10955	0.11438	0.11932	0.12437	0.12954	0.13483	0.14023	0.14574	0.15137	0.15712	0.16298	0.16896	0.17507	0.18129
		2.6	0.00562	0.00665	0.00781	0.00909	0.01046	0.01193	0.0135	0.01517	0.01693	0.01879	0.02074	0.02279	0.02493	0.02717	0.02951	0.03195	0.03448	0.03712	0.03985	0.04268	0.04561	0.04863	0.05176	0.05499	0.05831	0.06173	0.06525	0.06887	0.07259	0.0764	0.0803	0.08431	0.08841	0.0926	0.09689	0.10127	0.10575	0.11032	0.11498	0.11974	0.12459	0.12954	0.13458	0.13972	0.14496	0.15029	0.15573
		2.65	0.00335	0.0041	0.00503	0.00609	0.00726	0.00853	0.0099	0.01137	0.01292	0.01456	0.0163	0.01812	0.02003	0.02203	0.02412	0.0263	0.02856	0.03092	0.03336	0.0359	0.03852	0.04122	0.04402	0.04689	0.04986	0.0529	0.05603	0.05923	0.06252	0.06588	0.06932	0.07284	0.07643	0.08009	0.08382	0.08762	0.09149	0.09542	0.09943	0.1035	0.10763	0.11184	0.1161	0.12044	0.12484	0.12931	0.13385
		2.7	0.00775	0.0081	0.00857	0.00915	0.00985	0.01067	0.0116	0.01265	0.01381	0.01508	0.01645	0.01793	0.0195	0.02117	0.02294	0.0248	0.02675	0.02878	0.03091	0.03312	0.03541	0.03778	0.04023	0.04276	0.04536	0.04803	0.05077	0.05357	0.05644	0.05937	0.06235	0.06539	0.06849	0.07163	0.07481	0.07804	0.08131	0.08461	0.08796	0.09133	0.09474	0.09818	0.10164	0.10514	0.10866	0.11222	0.1158
		2.75	0.01164	0.01204	0.0125	0.01303	0.01363	0.01431	0.01508	0.01593	0.01687	0.0179	0.01903	0.02024	0.02155	0.02295	0.02445	0.02603	0.02769	0.02945	0.03128	0.0332	0.0352	0.03727	0.03941	0.04162	0.0439	0.04623	0.04863	0.05108	0.05357	0.05611	0.05869	0.06131	0.06396	0.06663	0.06932	0.07203	0.07475	0.07748	0.08021	0.08293	0.08566	0.08837	0.09107	0.09375	0.09642	0.09907	0.1017
		2.8	0.01463	0.01514	0.0157	0.0163	0.01695	0.01766	0.01843	0.01926	0.02016	0.02113	0.02218	0.02329	0.02449	0.02575	0.0271	0.02852	0.03002	0.0316	0.03324	0.03496	0.03675	0.03861	0.04053	0.04251	0.04454	0.04663	0.04876	0.05093	0.05314	0.05538	0.05764	0.05993	0.06222	0.06452	0.06682	0.06911	0.07138	0.07363	0.07586	0.07804	0.08018	0.08228	0.08431	0.08629	0.08819	0.09003	0.09179
		2.85	0.01684	0.01748	0.01816	0.01888	0.01963	0.02043	0.02128	0.02218	0.02313	0.02414	0.0252	0.02633	0.02751	0.02876	0.03008	0.03145	0.0329	0.0344	0.03597	0.0376	0.03929	0.04104	0.04284	0.04469	0.04658	0.04852	0.0505	0.0525	0.05453	0.05659	0.05865	0.06072	0.06278	0.06484	0.06688	0.06888	0.07086	0.07278	0.07465	0.07646	0.07819	0.07984	0.0814	0.08285	0.08419	0.08541	0.0865
		2.9	0.01844	0.01921	0.02002	0.02086	0.02174	0.02266	0.02362	0.02463	0.02568	0.02677	0.02792	0.02912	0.03038	0.03168	0.03304	0.03446	0.03593	0.03746	0.03904	0.04068	0.04236	0.0441	0.04588	0.0477	0.04957	0.05146	0.05339	0.05534	0.05732	0.0593	0.06129	0.06327	0.06524	0.0672	0.06912	0.07101	0.07285	0.07463	0.07633	0.07796	0.0795	0.08093	0.08225	0.08343	0.08448	0.08538	0.08611
		2.95	0.01955	0.02046	0.0214	0.02237	0.02338	0.02443	0.02552	0.02666	0.02783	0.02906	0.03032	0.03164	0.03301	0.03442	0.03589	0.0374	0.03897	0.04058	0.04225	0.04397	0.04573	0.04753	0.04938	0.05127	0.05319	0.05514	0.05712	0.05913	0.06114	0.06317	0.0652	0.06722	0.06923	0.07122	0.07318	0.0751	0.07696	0.07877	0.0805	0.08215	0.0837	0.08515	0.08647	0.08766	0.08871	0.08959	0.0903
		3	0.02032	0.02135	0.02241	0.02352	0.02467	0.02585	0.02708	0.02835	0.02967	0.03104	0.03245	0.03391	0.03541	0.03697	0.03858	0.04023	0.04194	0.04369	0.04549	0.04734	0.04924	0.05118	0.05316	0.05518	0.05724	0.05932	0.06144	0.06357	0.06572	0.06789	0.07006	0.07222	0.07438	0.07652	0.07863	0.08071	0.08274	0.08472	0.08663	0.08846	0.09021	0.09186	0.0934	0.09482	0.0961	0.09724	0.09822
		3.05	0.02086	0.022	0.02319	0.02442	0.0257	0.02702	0.02839	0.02981	0.03127	0.03279	0.03435	0.03596	0.03763	0.03935	0.04112	0.04294	0.04481	0.04674	0.04871	0.05073	0.05281	0.05492	0.05708	0.05929	0.06153	0.0638	0.06611	0.06844	0.0708	0.07317	0.07555	0.07794	0.08032	0.0827	0.08505	0.08738	0.08968	0.09194	0.09414	0.09628	0.09835	0.10033	0.10223	0.10402	0.1057	0.10726	0.10869
		3.1	0.02129	0.02254	0.02384	0.02519	0.02659	0.02804	0.02954	0.0311	0.03271	0.03437	0.03609	0.03787	0.0397	0.04159	0.04353	0.04553	0.04759	0.0497	0.05186	0.05408	0.05635	0.05868	0.06105	0.06347	0.06593	0.06843	0.07097	0.07354	0.07614	0.07876	0.08141	0.08406	0.08673	0.08939	0.09205	0.09469	0.09732	0.09992	0.10248	0.10499	0.10745	0.10985	0.11218	0.11443	0.1166	0.11867	0.12063
		3.15	0.02171	0.02306	0.02446	0.02591	0.02743	0.029	0.03063	0.03231	0.03406	0.03587	0.03774	0.03967	0.04166	0.04372	0.04584	0.04802	0.05026	0.05257	0.05493	0.05735	0.05984	0.06238	0.06497	0.06762	0.07032	0.07306	0.07585	0.07868	0.08155	0.08445	0.08738	0.09033	0.0933	0.09629	0.09927	0.10226	0.10525	0.10821	0.11116	0.11408	0.11697	0.11981	0.12261	0.12535	0.12802	0.13063	0.13315
		3.2	0.0222	0.02363	0.02511	0.02666	0.02828	0.02995	0.0317	0.0335	0.03538	0.03732	0.03933	0.04141	0.04356	0.04578	0.04806	0.05042	0.05284	0.05534	0.0579	0.06052	0.06321	0.06597	0.06879	0.07167	0.07461	0.0776	0.08064	0.08374	0.08688	0.09006	0.09328	0.09653	0.09982	0.10312	0.10644	0.10978	0.11312	0.11647	0.11981	0.12313	0.12644	0.12973	0.13298	0.1362	0.13937	0.14249	0.14557
		3.25	0.02278	0.02428	0.02584	0.02747	0.02917	0.03095	0.03279	0.03471	0.0367	0.03876	0.0409	0.04311	0.04541	0.04777	0.05022	0.05273	0.05533	0.058	0.06075	0.06357	0.06646	0.06942	0.07245	0.07555	0.07872	0.08195	0.08524	0.08859	0.09199	0.09545	0.09895	0.10249	0.10607	0.10969	0.11333	0.117	0.12069	0.12439	0.12809	0.1318	0.13551	0.1392	0.14288	0.14654	0.15017	0.15378	0.15734
		3.3	0.02347	0.02502	0.02665	0.02835	0.03013	0.03198	0.03391	0.03593	0.03802	0.04019	0.04244	0.04478	0.0472	0.0497	0.05229	0.05496	0.05771	0.06054	0.06346	0.06645	0.06953	0.07269	0.07592	0.07922	0.0826	0.08605	0.08957	0.09315	0.0968	0.1005	0.10426	0.10807	0.11193	0.11583	0.11976	0.12373	0.12773	0.13175	0.13579	0.13984	0.14389	0.14795	0.15201	0.15605	0.16009	0.1641	0.16809
		3.35	0.02423	0.02583	0.02751	0.02927	0.03112	0.03304	0.03505	0.03715	0.03933	0.0416	0.04395	0.0464	0.04893	0.05155	0.05426	0.05707	0.05996	0.06294	0.066	0.06916	0.0724	0.07573	0.07914	0.08263	0.0862	0.08984	0.09356	0.09736	0.10122	0.10514	0.10913	0.11317	0.11727	0.12142	0.12561	0.12984	0.1341	0.13839	0.14271	0.14705	0.1514	0.15577	0.16013	0.1645	0.16885	0.1732	0.17754
		3.4	0.02501	0.02666	0.02839	0.0302	0.0321	0.03409	0.03617	0.03834	0.0406	0.04295	0.04539	0.04793	0.05056	0.05329	0.05611	0.05903	0.06204	0.06515	0.06835	0.07165	0.07503	0.07851	0.08207	0.08572	0.08946	0.09327	0.09717	0.10114	0.10519	0.1093	0.11348	0.11772	0.12202	0.12637	0.13077	0.13521	0.1397	0.14421	0.14875	0.15332	0.15791	0.1625	0.16711	0.17171	0.17632	0.18092	0.1855
		3.45	0.02576	0.02745	0.02923	0.03109	0.03304	0.03508	0.03722	0.03945	0.04178	0.0442	0.04672	0.04934	0.05206	0.05488	0.0578	0.06082	0.06393	0.06715	0.07047	0.07388	0.07739	0.08099	0.08469	0.08847	0.09235	0.09631	0.10035	0.10447	0.10867	0.11293	0.11727	0.12167	0.12613	0.13064	0.13521	0.13981	0.14446	0.14914	0.15385	0.15858	0.16333	0.16809	0.17286	0.17763	0.1824	0.18716	0.1919
		3.5	0.02644	0.02816	0.02998	0.03188	0.03388	0.03597	0.03816	0.04044	0.04283	0.04531	0.0479	0.05059	0.05338	0.05628	0.05928	0.06238	0.06559	0.0689	0.07231	0.07583	0.07944	0.08315	0.08695	0.09085	0.09484	0.09891	0.10307	0.10731	0.11163	0.11602	0.12048	0.125	0.12958	0.13421	0.13889	0.14362	0.14838	0.15317	0.15798	0.16282	0.16767	0.17253	0.17739	0.18224	0.18709	0.19192	0.19673
		3.55	0.02699	0.02875	0.03059	0.03254	0.03457	0.0367	0.03894	0.04127	0.04371	0.04624	0.04889	0.05164	0.05449	0.05746	0.06053	0.0637	0.06699	0.07037	0.07387	0.07746	0.08116	0.08496	0.08885	0.09284	0.09692	0.10108	0.10534	0.10967	0.11408	0.11855	0.1231	0.12771	0.13237	0.13708	0.14184	0.14663	0.15146	0.15631	0.16119	0.16607	0.17096	0.17585	0.18073	0.1856	0.19045	0.19527	0.20007
		3.6	0.02739	0.02917	0.03105	0.03302	0.03509	0.03726	0.03953	0.0419	0.04438	0.04697	0.04966	0.05246	0.05537	0.05838	0.06151	0.06475	0.06809	0.07154	0.0751	0.07877	0.08253	0.0864	0.09036	0.09442	0.09857	0.10281	0.10713	0.11153	0.116	0.12054	0.12515	0.12981	0.13453	0.13928	0.14408	0.14891	0.15376	0.15863	0.16351	0.1684	0.17327	0.17814	0.18299	0.18781	0.19259	0.19734	0.20204
		3.65	0.02761	0.02942	0.03132	0.03331	0.03541	0.03761	0.03991	0.04232	0.04483	0.04745	0.05018	0.05302	0.05597	0.05904	0.06221	0.0655	0.06889	0.07239	0.07601	0.07972	0.08354	0.08746	0.09148	0.0956	0.0998	0.10409	0.10846	0.11291	0.11743	0.12201	0.12665	0.13134	0.13608	0.14086	0.14567	0.1505	0.15535	0.1602	0.16505	0.16989	0.17471	0.17951	0.18427	0.18899	0.19366	0.19827	0.20282
		3.7	0.02764	0.02947	0.03138	0.0334	0.03552	0.03774	0.04006	0.04249	0.04503	0.04768	0.05045	0.05332	0.0563	0.0594	0.06261	0.06594	0.06937	0.07291	0.07657	0.08033	0.08419	0.08815	0.09221	0.09637	0.10061	0.10494	0.10934	0.11382	0.11837	0.12297	0.12763	0.13234	0.13709	0.14186	0.14666	0.15147	0.15628	0.16109	0.16589	0.17066	0.1754	0.1801	0.18474	0.18933	0.19384	0.19828	0.20262
		3.75	0.02749	0.02932	0.03125	0.03328	0.03541	0.03764	0.03998	0.04243	0.04499	0.04766	0.05044	0.05334	0.05635	0.05948	0.06271	0.06607	0.06953	0.0731	0.07679	0.08058	0.08447	0.08847	0.09256	0.09674	0.10101	0.10536	0.10979	0.11429	0.11885	0.12347	0.12814	0.13284	0.13758	0.14234	0.14711	0.15188	0.15665	0.1614	0.16613	0.17081	0.17545	0.18003	0.18454	0.18897	0.1933	0.19754	0.20166
		3.8	0.02714	0.02898	0.03091	0.03295	0.03508	0.03732	0.03967	0.04213	0.0447	0.04738	0.05018	0.05309	0.05612	0.05926	0.06251	0.06589	0.06937	0.07297	0.07667	0.08048	0.0844	0.08841	0.09253	0.09673	0.10102	0.10539	0.10983	0.11434	0.11891	0.12353	0.12819	0.13288	0.1376	0.14234	0.14708	0.15181	0.15653	0.16121	0.16586	0.17045	0.17498	0.17943	0.1838	0.18806	0.19222	0.19624	0.20014
		3.85	0.02663	0.02846	0.03039	0.03242	0.03455	0.03679	0.03914	0.0416	0.04417	0.04686	0.04966	0.05257	0.05561	0.05876	0.06202	0.0654	0.0689	0.07251	0.07622	0.08005	0.08398	0.08801	0.09213	0.09634	0.10064	0.10502	0.10947	0.11398	0.11855	0.12317	0.12782	0.1325	0.1372	0.14191	0.14661	0.1513	0.15596	0.16058	0.16515	0.16966	0.17408	0.17841	0.18264	0.18675	0.19072	0.19456	0.19823
		3.9	0.02596	0.02777	0.02969	0.03171	0.03383	0.03606	0.0384	0.04085	0.04342	0.0461	0.04889	0.05181	0.05484	0.05799	0.06125	0.06464	0.06813	0.07174	0.07546	0.07929	0.08322	0.08726	0.09139	0.0956	0.0999	0.10428	0.10873	0.11324	0.11781	0.12241	0.12706	0.13172	0.1364	0.14108	0.14575	0.1504	0.15501	0.15957	0.16407	0.16849	0.17282	0.17704	0.18115	0.18512	0.18894	0.1926	0.19608
		3.95	0.02515	0.02694	0.02884	0.03084	0.03294	0.03515	0.03748	0.03991	0.04246	0.04513	0.04791	0.05081	0.05383	0.05697	0.06022	0.0636	0.06709	0.07069	0.0744	0.07823	0.08216	0.08618	0.09031	0.09452	0.09882	0.10319	0.10763	0.11214	0.11669	0.12129	0.12592	0.13056	0.13522	0.13988	0.14452	0.14913	0.15369	0.1582	0.16264	0.167	0.17125	0.17538	0.17939	0.18324	0.18693	0.19044	0.19376
		R	pFeSAN
		0	0.05	0.1	0.15	0.2	0.25	0.3	0.35	0.4	0.45	0.5	0.55	0.6	0.65	0.7	0.75	0.8	0.85	0.9	0.95	1	1.05	1.1	1.15	1.2	1.25	1.3	1.35	1.4	1.45	1.5	1.55	1.6	1.65	1.7	1.75	1.8	1.85	1.9	1.95	2	2.05	2.1	2.15	2.2	2.25	2.3	2.35
		0.05	0.02473	0.02473	0.02474	0.02474	0.02474	0.02474	0.02474	0.02474	0.02474	0.02475	0.02475	0.02475	0.02475	0.02475	0.02475	0.02475	0.02476	0.02476	0.02476	0.02476	0.02476	0.02476	0.02476	0.02477	0.02477	0.02477	0.02477	0.02477	0.02477	0.02477	0.02478	0.02478	0.02478	0.02478	0.02478	0.02478	0.02478	0.02478	0.02479	0.02479	0.02479	0.02479	0.02479	0.02479	0.02479	0.02479	0.0248
		0.1	0.03497	0.03498	0.03499	0.035	0.035	0.03501	0.03502	0.03503	0.03504	0.03505	0.03505	0.03506	0.03507	0.03508	0.03509	0.0351	0.0351	0.03511	0.03512	0.03513	0.03514	0.03514	0.03515	0.03516	0.03517	0.03518	0.03518	0.03519	0.0352	0.03521	0.03521	0.03522	0.03523	0.03524	0.03524	0.03525	0.03526	0.03527	0.03527	0.03528	0.03529	0.0353	0.0353	0.03531	0.03532	0.03532	0.03533
		0.15	0.04392	0.04394	0.04396	0.04399	0.04401	0.04403	0.04406	0.04408	0.0441	0.04413	0.04415	0.04417	0.04419	0.04422	0.04424	0.04426	0.04428	0.0443	0.04433	0.04435	0.04437	0.04439	0.04441	0.04443	0.04446	0.04448	0.0445	0.04452	0.04454	0.04456	0.04458	0.0446	0.04462	0.04465	0.04467	0.04469	0.04471	0.04473	0.04475	0.04477	0.04479	0.04481	0.04483	0.04485	0.04487	0.04489	0.0449
		0.2	0.05151	0.05156	0.05161	0.05165	0.0517	0.05175	0.05179	0.05184	0.05188	0.05193	0.05198	0.05202	0.05207	0.05211	0.05215	0.0522	0.05224	0.05229	0.05233	0.05238	0.05242	0.05246	0.05251	0.05255	0.05259	0.05263	0.05268	0.05272	0.05276	0.0528	0.05285	0.05289	0.05293	0.05297	0.05301	0.05305	0.05309	0.05313	0.05317	0.05321	0.05325	0.05329	0.05333	0.05337	0.05341	0.05345	0.05349
		0.25	0.05505	0.05513	0.0552	0.05528	0.05536	0.05544	0.05551	0.05559	0.05567	0.05574	0.05582	0.05589	0.05597	0.05604	0.05612	0.05619	0.05627	0.05634	0.05642	0.05649	0.05656	0.05664	0.05671	0.05678	0.05685	0.05693	0.057	0.05707	0.05714	0.05721	0.05728	0.05735	0.05742	0.05749	0.05756	0.05763	0.0577	0.05777	0.05784	0.05791	0.05798	0.05804	0.05811	0.05818	0.05825	0.05831	0.05838
		0.3	0.0537	0.05381	0.05393	0.05405	0.05416	0.05428	0.05439	0.0545	0.05462	0.05473	0.05485	0.05496	0.05507	0.05519	0.0553	0.05541	0.05552	0.05564	0.05575	0.05586	0.05597	0.05608	0.05619	0.0563	0.05641	0.05652	0.05663	0.05674	0.05685	0.05696	0.05707	0.05717	0.05728	0.05739	0.05749	0.0576	0.05771	0.05781	0.05792	0.05802	0.05813	0.05823	0.05834	0.05844	0.05855	0.05865	0.05875
		0.35	0.05142	0.05158	0.05174	0.0519	0.05206	0.05221	0.05237	0.05253	0.05269	0.05285	0.05301	0.05316	0.05332	0.05348	0.05364	0.05379	0.05395	0.05411	0.05426	0.05442	0.05457	0.05473	0.05488	0.05504	0.05519	0.05535	0.0555	0.05566	0.05581	0.05596	0.05611	0.05627	0.05642	0.05657	0.05672	0.05687	0.05702	0.05718	0.05733	0.05748	0.05762	0.05777	0.05792	0.05807	0.05822	0.05837	0.05851
		0.4	0.05305	0.05325	0.05346	0.05366	0.05386	0.05407	0.05427	0.05447	0.05468	0.05488	0.05508	0.05528	0.05549	0.05569	0.05589	0.05609	0.05629	0.0565	0.0567	0.0569	0.0571	0.0573	0.0575	0.0577	0.0579	0.0581	0.0583	0.0585	0.0587	0.0589	0.05909	0.05929	0.05949	0.05969	0.05989	0.06008	0.06028	0.06047	0.06067	0.06087	0.06106	0.06126	0.06145	0.06164	0.06184	0.06203	0.06222
		0.45	0.05574	0.05598	0.05622	0.05647	0.05671	0.05696	0.0572	0.05745	0.05769	0.05793	0.05818	0.05842	0.05867	0.05891	0.05916	0.0594	0.05964	0.05989	0.06013	0.06037	0.06062	0.06086	0.0611	0.06135	0.06159	0.06183	0.06207	0.06232	0.06256	0.0628	0.06304	0.06328	0.06352	0.06376	0.06401	0.06425	0.06449	0.06472	0.06496	0.0652	0.06544	0.06568	0.06592	0.06616	0.06639	0.06663	0.06687
		0.5	0.05206	0.05234	0.05262	0.05289	0.05317	0.05345	0.05373	0.05401	0.05429	0.05457	0.05485	0.05513	0.05541	0.05569	0.05597	0.05625	0.05653	0.05681	0.0571	0.05738	0.05766	0.05794	0.05823	0.05851	0.05879	0.05907	0.05936	0.05964	0.05992	0.06021	0.06049	0.06077	0.06105	0.06134	0.06162	0.0619	0.06219	0.06247	0.06275	0.06304	0.06332	0.0636	0.06388	0.06417	0.06445	0.06473	0.06501
		0.55	0.03997	0.04027	0.04058	0.04089	0.0412	0.04151	0.04182	0.04213	0.04244	0.04276	0.04307	0.04339	0.04371	0.04403	0.04434	0.04466	0.04499	0.04531	0.04563	0.04595	0.04628	0.0466	0.04693	0.04726	0.04759	0.04791	0.04824	0.04857	0.04891	0.04924	0.04957	0.0499	0.05024	0.05057	0.05091	0.05124	0.05158	0.05191	0.05225	0.05259	0.05293	0.05327	0.05361	0.05395	0.05429	0.05463	0.05497
		0.6	0.02997	0.03032	0.03067	0.03102	0.03137	0.03173	0.03208	0.03244	0.0328	0.03316	0.03353	0.03389	0.03426	0.03463	0.035	0.03537	0.03574	0.03612	0.03649	0.03687	0.03725	0.03763	0.03802	0.0384	0.03878	0.03917	0.03956	0.03995	0.04034	0.04073	0.04113	0.04152	0.04192	0.04232	0.04271	0.04311	0.04352	0.04392	0.04432	0.04473	0.04513	0.04554	0.04595	0.04636	0.04677	0.04718	0.04759
		0.65	0.03734	0.03768	0.03802	0.03837	0.03871	0.03906	0.03941	0.03977	0.04012	0.04048	0.04084	0.0412	0.04157	0.04193	0.0423	0.04267	0.04304	0.04342	0.04379	0.04417	0.04455	0.04493	0.04531	0.0457	0.04608	0.04647	0.04686	0.04725	0.04765	0.04804	0.04844	0.04884	0.04924	0.04964	0.05004	0.05045	0.05085	0.05126	0.05167	0.05208	0.05249	0.05291	0.05332	0.05374	0.05416	0.05458	0.055
		0.7	0.04606	0.04637	0.04668	0.047	0.04731	0.04763	0.04795	0.04827	0.04859	0.04891	0.04923	0.04956	0.04989	0.05022	0.05055	0.05088	0.05121	0.05155	0.05188	0.05222	0.05256	0.0529	0.05324	0.05359	0.05393	0.05428	0.05463	0.05498	0.05533	0.05568	0.05604	0.0564	0.05675	0.05711	0.05747	0.05783	0.0582	0.05856	0.05893	0.0593	0.05967	0.06004	0.06041	0.06078	0.06116	0.06154	0.06191
		0.75	0.04116	0.04127	0.04138	0.04149	0.0416	0.04171	0.04182	0.04193	0.04204	0.04215	0.04226	0.04237	0.04249	0.0426	0.04271	0.04283	0.04294	0.04306	0.04318	0.0433	0.04342	0.04354	0.04367	0.04379	0.04392	0.04405	0.04418	0.04431	0.04445	0.04459	0.04472	0.04487	0.04501	0.04516	0.04531	0.04546	0.04561	0.04577	0.04593	0.04609	0.04626	0.04643	0.0466	0.04678	0.04696	0.04714	0.04733
		0.8	0.04062	0.04036	0.0401	0.03982	0.03954	0.03924	0.03894	0.03863	0.03831	0.03798	0.03765	0.0373	0.03695	0.03658	0.03621	0.03583	0.03544	0.03504	0.03463	0.03421	0.03379	0.03335	0.03291	0.03245	0.03199	0.03152	0.03103	0.03054	0.03004	0.02953	0.02901	0.02849	0.02795	0.0274	0.02685	0.02628	0.02571	0.02513	0.02454	0.02393	0.02333	0.02271	0.02208	0.02144	0.0208	0.02014	0.01948
		0.85	0.0895	0.08967	0.08984	0.09	0.09015	0.0903	0.09045	0.0906	0.09073	0.09087	0.091	0.09113	0.09125	0.09137	0.09149	0.0916	0.09171	0.09182	0.09192	0.09202	0.09212	0.09222	0.09231	0.0924	0.0925	0.09258	0.09267	0.09276	0.09284	0.09293	0.09301	0.0931	0.09318	0.09326	0.09335	0.09343	0.09352	0.0936	0.09369	0.09378	0.09388	0.09397	0.09407	0.09417	0.09427	0.09438	0.09449
		0.9	0.16926	0.17019	0.17112	0.17204	0.17296	0.17388	0.1748	0.17571	0.17662	0.17752	0.17842	0.17932	0.18022	0.18111	0.182	0.18289	0.18377	0.18465	0.18553	0.1864	0.18728	0.18814	0.18901	0.18987	0.19073	0.19159	0.19244	0.19329	0.19414	0.19499	0.19583	0.19667	0.19751	0.19834	0.19918	0.20001	0.20083	0.20166	0.20248	0.2033	0.20412	0.20494	0.20575	0.20657	0.20738	0.20819	0.20899
		0.95	0.26212	0.26396	0.26579	0.26763	0.26946	0.27128	0.2731	0.27492	0.27674	0.27855	0.28035	0.28215	0.28395	0.28574	0.28753	0.28931	0.29108	0.29285	0.29462	0.29638	0.29813	0.29988	0.30162	0.30335	0.30508	0.3068	0.30851	0.31022	0.31192	0.31361	0.3153	0.31697	0.31864	0.3203	0.32196	0.3236	0.32524	0.32686	0.32848	0.33009	0.3317	0.33329	0.33487	0.33645	0.33801	0.33957	0.34111
		1	0.35848	0.36131	0.36414	0.36696	0.36977	0.37258	0.37538	0.37818	0.38097	0.38376	0.38653	0.3893	0.39206	0.39481	0.39755	0.40028	0.403	0.40572	0.40842	0.41111	0.41378	0.41645	0.4191	0.42174	0.42437	0.42699	0.42959	0.43217	0.43474	0.4373	0.43984	0.44237	0.44488	0.44737	0.44984	0.4523	0.45474	0.45716	0.45957	0.46195	0.46432	0.46667	0.46899	0.4713	0.47358	0.47585	0.47809
		1.05	0.45333	0.4572	0.46107	0.46493	0.46878	0.47261	0.47644	0.48026	0.48407	0.48786	0.49164	0.49541	0.49916	0.5029	0.50662	0.51033	0.51401	0.51768	0.52133	0.52496	0.52857	0.53216	0.53573	0.53927	0.54279	0.54629	0.54977	0.55321	0.55663	0.56003	0.5634	0.56674	0.57005	0.57333	0.57658	0.5798	0.58298	0.58614	0.58926	0.59235	0.59541	0.59842	0.60141	0.60436	0.60727	0.61014	0.61298
		1.1	0.54516	0.55016	0.55516	0.56014	0.5651	0.57006	0.57499	0.57991	0.58482	0.5897	0.59457	0.59941	0.60423	0.60903	0.6138	0.61855	0.62327	0.62796	0.63263	0.63726	0.64186	0.64643	0.65096	0.65546	0.65993	0.66435	0.66874	0.67309	0.67739	0.68166	0.68588	0.69006	0.69419	0.69827	0.70231	0.7063	0.71024	0.71412	0.71796	0.72174	0.72547	0.72914	0.73275	0.73631	0.73981	0.74325	0.74663
		1.15	0.6333	0.63959	0.64586	0.65213	0.65837	0.66461	0.67082	0.67701	0.68318	0.68933	0.69545	0.70155	0.70761	0.71365	0.71965	0.72563	0.73156	0.73746	0.74332	0.74914	0.75492	0.76065	0.76633	0.77197	0.77756	0.7831	0.78859	0.79402	0.7994	0.80471	0.80997	0.81517	0.8203	0.82537	0.83037	0.83531	0.84017	0.84496	0.84968	0.85433	0.8589	0.86339	0.8678	0.87213	0.87637	0.88053	0.88461
		1.2	0.71507	0.72283	0.73059	0.73833	0.74607	0.75378	0.76149	0.76917	0.77684	0.78448	0.79209	0.79968	0.80724	0.81477	0.82226	0.82971	0.83713	0.84451	0.85184	0.85913	0.86636	0.87355	0.88069	0.88776	0.89479	0.90175	0.90865	0.91548	0.92225	0.92894	0.93557	0.94212	0.94859	0.95499	0.9613	0.96753	0.97368	0.97973	0.9857	0.99157	0.99735	1.00303	1.00861	1.01409	1.01946	1.02473	1.02989
		1.25	0.78497	0.79433	0.80369	0.81306	0.82242	0.83178	0.84113	0.85047	0.8598	0.86912	0.87841	0.88769	0.89695	0.90617	0.91537	0.92454	0.93367	0.94277	0.95183	0.96084	0.9698	0.97872	0.98758	0.99639	1.00514	1.01383	1.02246	1.03102	1.03951	1.04792	1.05626	1.06452	1.0727	1.08079	1.08879	1.09671	1.10452	1.11224	1.11987	1.12738	1.1348	1.1421	1.14929	1.15637	1.16333	1.17017	1.17688
		1.3	0.83616	0.84708	0.85803	0.86899	0.87996	0.89095	0.90195	0.91296	0.92396	0.93497	0.94598	0.95698	0.96797	0.97895	0.98991	1.00085	1.01177	1.02267	1.03354	1.04437	1.05517	1.06592	1.07664	1.08731	1.09793	1.10849	1.119	1.12945	1.13983	1.15014	1.16039	1.17055	1.18064	1.19065	1.20057	1.2104	1.22014	1.22978	1.23932	1.24876	1.25809	1.26731	1.27642	1.2854	1.29427	1.30301	1.31162
		1.35	0.86297	0.87522	0.88751	0.89984	0.91221	0.92462	0.93705	0.94951	0.96199	0.97449	0.98701	0.99955	1.01209	1.02464	1.03719	1.04974	1.06228	1.07482	1.08734	1.09985	1.11234	1.12481	1.13724	1.14965	1.16202	1.17435	1.18663	1.19887	1.21106	1.22319	1.23527	1.24727	1.25922	1.27108	1.28288	1.29459	1.30622	1.31775	1.3292	1.34055	1.3518	1.36294	1.37398	1.3849	1.39571	1.40639	1.41695
		1.4	0.86275	0.87592	0.88917	0.90247	0.91583	0.92924	0.9427	0.95621	0.96977	0.98337	0.997	1.01066	1.02436	1.03808	1.05183	1.06559	1.07936	1.09315	1.10695	1.12074	1.13454	1.14833	1.16211	1.17587	1.18962	1.20334	1.21704	1.23071	1.24434	1.25793	1.27148	1.28497	1.29842	1.31181	1.32513	1.33839	1.35158	1.36469	1.37772	1.39066	1.40352	1.41628	1.42895	1.44151	1.45396	1.4663	1.47853
		1.45	0.8365	0.8501	0.86379	0.87754	0.89138	0.90528	0.91925	0.93329	0.94739	0.96155	0.97576	0.99002	1.00433	1.01868	1.03307	1.04749	1.06195	1.07644	1.09095	1.10547	1.12002	1.13457	1.14913	1.1637	1.17826	1.19281	1.20735	1.22188	1.23639	1.25087	1.26532	1.27974	1.29412	1.30846	1.32275	1.33699	1.35117	1.36528	1.37933	1.39331	1.40721	1.42103	1.43477	1.44841	1.46195	1.4754	1.48874
		1.5	0.78834	0.80184	0.81543	0.82911	0.84288	0.85673	0.87065	0.88466	0.89873	0.91288	0.92709	0.94137	0.9557	0.97009	0.98452	0.99901	1.01354	1.02811	1.04271	1.05735	1.07201	1.08669	1.1014	1.11611	1.13084	1.14557	1.1603	1.17503	1.18975	1.20446	1.21914	1.23381	1.24845	1.26305	1.27762	1.29215	1.30663	1.32106	1.33544	1.34975	1.364	1.37817	1.39227	1.40629	1.42023	1.43407	1.44782
		1.55	0.72424	0.73717	0.7502	0.76332	0.77653	0.78983	0.80321	0.81667	0.83021	0.84382	0.8575	0.87125	0.88506	0.89894	0.91286	0.92684	0.94087	0.95494	0.96905	0.9832	0.99738	1.01159	1.02582	1.04007	1.05434	1.06861	1.0829	1.09718	1.11146	1.12574	1.14	1.15424	1.16847	1.18266	1.19683	1.21096	1.22506	1.2391	1.2531	1.26704	1.28092	1.29474	1.30849	1.32217	1.33577	1.34928	1.3627
		1.6	0.65075	0.66276	0.67486	0.68705	0.69933	0.71169	0.72413	0.73664	0.74923	0.7619	0.77463	0.78742	0.80027	0.81318	0.82615	0.83916	0.85222	0.86532	0.87846	0.89163	0.90484	0.91807	0.93132	0.94459	0.95787	0.97117	0.98446	0.99776	1.01106	1.02434	1.03762	1.05088	1.06411	1.07732	1.0905	1.10365	1.11675	1.12982	1.14283	1.15579	1.16869	1.18153	1.1943	1.207	1.21963	1.23217	1.24463
		1.65	0.57395	0.58481	0.59575	0.60676	0.61786	0.62903	0.64027	0.65158	0.66295	0.67438	0.68588	0.69742	0.70902	0.72067	0.73236	0.74409	0.75586	0.76766	0.7795	0.79136	0.80324	0.81514	0.82705	0.83897	0.8509	0.86283	0.87476	0.88669	0.8986	0.9105	0.92238	0.93423	0.94606	0.95786	0.96962	0.98134	0.99302	1.00465	1.01623	1.02775	1.03921	1.0506	1.06192	1.07317	1.08435	1.09544	1.10644
		1.7	0.49878	0.50838	0.51805	0.52779	0.53759	0.54744	0.55736	0.56733	0.57736	0.58743	0.59754	0.6077	0.61789	0.62812	0.63838	0.64867	0.65898	0.66931	0.67966	0.69002	0.70039	0.71077	0.72114	0.73152	0.74188	0.75224	0.76258	0.77291	0.78321	0.79349	0.80373	0.81394	0.82412	0.83425	0.84434	0.85437	0.86436	0.87428	0.88415	0.89395	0.90368	0.91334	0.92292	0.93242	0.94184	0.95117	0.96042
		1.75	0.42874	0.43709	0.4455	0.45396	0.46247	0.47102	0.47962	0.48825	0.49692	0.50562	0.51434	0.5231	0.53187	0.54067	0.54947	0.55829	0.56712	0.57595	0.58478	0.59361	0.60243	0.61123	0.62003	0.6288	0.63755	0.64628	0.65497	0.66363	0.67226	0.68084	0.68937	0.69786	0.7063	0.71467	0.72299	0.73125	0.73944	0.74756	0.7556	0.76357	0.77146	0.77926	0.78698	0.79461	0.80215	0.80959	0.81693
		1.8	0.36591	0.37311	0.38035	0.38763	0.39494	0.40228	0.40965	0.41704	0.42445	0.43187	0.43931	0.44675	0.4542	0.46166	0.46911	0.47655	0.48398	0.4914	0.4988	0.50619	0.51354	0.52087	0.52816	0.53542	0.54264	0.54981	0.55693	0.564	0.57102	0.57798	0.58487	0.5917	0.59846	0.60514	0.61175	0.61828	0.62472	0.63108	0.63735	0.64352	0.6496	0.65558	0.66146	0.66724	0.67292	0.67848	0.68393
		1.85	0.31111	0.31731	0.32353	0.32978	0.33605	0.34234	0.34864	0.35495	0.36126	0.36758	0.37389	0.3802	0.3865	0.39279	0.39905	0.4053	0.41152	0.41771	0.42387	0.42999	0.43607	0.4421	0.44808	0.45401	0.45988	0.46569	0.47143	0.4771	0.4827	0.48822	0.49366	0.49902	0.50428	0.50946	0.51454	0.51952	0.5244	0.52917	0.53383	0.53839	0.54283	0.54716	0.55136	0.55545	0.55941	0.56325	0.56696
		1.9	0.26417	0.26954	0.27493	0.28033	0.28574	0.29116	0.29658	0.30201	0.30743	0.31284	0.31823	0.32362	0.32898	0.33432	0.33963	0.34491	0.35015	0.35534	0.3605	0.3656	0.37065	0.37564	0.38056	0.38542	0.3902	0.39491	0.39954	0.40409	0.40854	0.4129	0.41716	0.42133	0.42538	0.42933	0.43317	0.43689	0.44048	0.44396	0.44731	0.45053	0.45362	0.45657	0.45939	0.46206	0.46459	0.46698	0.46923
		1.95	0.22432	0.22902	0.23374	0.23846	0.24319	0.24793	0.25266	0.25739	0.26211	0.26682	0.27152	0.27619	0.28083	0.28545	0.29003	0.29458	0.29908	0.30353	0.30794	0.31228	0.31657	0.32078	0.32493	0.329	0.333	0.3369	0.34072	0.34444	0.34807	0.35159	0.355	0.3583	0.36149	0.36455	0.36749	0.3703	0.37298	0.37552	0.37792	0.38017	0.38228	0.38424	0.38604	0.38769	0.38917	0.3905	0.39166
		2	0.19047	0.19464	0.19882	0.20302	0.20722	0.21143	0.21563	0.21984	0.22403	0.22822	0.23238	0.23653	0.24065	0.24475	0.24881	0.25283	0.25681	0.26074	0.26462	0.26845	0.27221	0.27591	0.27954	0.28309	0.28656	0.28994	0.29324	0.29643	0.29953	0.30253	0.30541	0.30818	0.31082	0.31335	0.31574	0.31801	0.32013	0.32211	0.32395	0.32564	0.32717	0.32854	0.32976	0.3308	0.33168	0.33239	0.33292
		2.05	0.16153	0.16527	0.16904	0.17281	0.1766	0.1804	0.1842	0.188	0.19179	0.19558	0.19936	0.20312	0.20687	0.21059	0.21428	0.21795	0.22157	0.22515	0.22869	0.23218	0.23561	0.23898	0.24229	0.24553	0.24869	0.25178	0.25478	0.25769	0.26051	0.26322	0.26584	0.26834	0.27073	0.27301	0.27516	0.27718	0.27907	0.28082	0.28243	0.28389	0.28521	0.28637	0.28738	0.28822	0.28889	0.2894	0.28973
		2.1	0.13659	0.13998	0.1434	0.14683	0.15028	0.15374	0.15722	0.1607	0.16418	0.16767	0.17115	0.17462	0.17809	0.18154	0.18496	0.18837	0.19175	0.1951	0.19841	0.20168	0.2049	0.20808	0.2112	0.21426	0.21726	0.22019	0.22305	0.22583	0.22853	0.23114	0.23366	0.23608	0.2384	0.24062	0.24273	0.24472	0.24659	0.24833	0.24995	0.25144	0.25279	0.254	0.25506	0.25598	0.25674	0.25735	0.2578
		2.15	0.11498	0.11806	0.12118	0.12431	0.12747	0.13066	0.13386	0.13707	0.14029	0.14353	0.14676	0.15	0.15324	0.15647	0.1597	0.16291	0.1661	0.16927	0.17242	0.17553	0.17862	0.18167	0.18467	0.18763	0.19054	0.1934	0.19619	0.19892	0.20159	0.20418	0.20669	0.20912	0.21147	0.21373	0.21589	0.21795	0.21992	0.22177	0.22352	0.22515	0.22666	0.22805	0.22931	0.23044	0.23144	0.23231	0.23304
		2.2	0.09622	0.09903	0.10188	0.10475	0.10766	0.11059	0.11354	0.11652	0.11951	0.12252	0.12555	0.12858	0.13162	0.13466	0.13771	0.14075	0.14378	0.14681	0.14982	0.15281	0.15578	0.15872	0.16164	0.16452	0.16736	0.17016	0.17292	0.17563	0.17828	0.18088	0.18341	0.18588	0.18828	0.1906	0.19285	0.19501	0.19709	0.19908	0.20097	0.20277	0.20447	0.20607	0.20756	0.20894	0.21021	0.21136	0.21239
		2.25	0.08002	0.08258	0.08518	0.08782	0.09049	0.09319	0.09592	0.09868	0.10146	0.10427	0.10709	0.10993	0.11279	0.11566	0.11854	0.12142	0.1243	0.12719	0.13006	0.13293	0.13579	0.13863	0.14146	0.14426	0.14704	0.14978	0.15249	0.15517	0.1578	0.16039	0.16293	0.16541	0.16784	0.17021	0.17252	0.17476	0.17693	0.17902	0.18104	0.18298	0.18483	0.1866	0.18828	0.18986	0.19135	0.19275	0.19404
		2.3	0.06618	0.06851	0.07089	0.07331	0.07576	0.07825	0.08078	0.08333	0.08592	0.08853	0.09117	0.09383	0.09651	0.09921	0.10193	0.10465	0.10739	0.11013	0.11287	0.11561	0.11835	0.12108	0.12381	0.12651	0.1292	0.13187	0.13452	0.13714	0.13972	0.14227	0.14479	0.14726	0.14968	0.15206	0.15438	0.15665	0.15887	0.16101	0.1631	0.16512	0.16706	0.16893	0.17073	0.17245	0.17409	0.17564	0.17711
		2.35	0.05454	0.05668	0.05885	0.06107	0.06333	0.06563	0.06796	0.07033	0.07273	0.07517	0.07763	0.08012	0.08263	0.08517	0.08772	0.09029	0.09288	0.09548	0.09808	0.10069	0.1033	0.10591	0.10851	0.11111	0.1137	0.11627	0.11882	0.12136	0.12387	0.12635	0.1288	0.13122	0.1336	0.13593	0.13823	0.14048	0.14267	0.14482	0.14691	0.14894	0.15091	0.15281	0.15465	0.15642	0.15812	0.15975	0.1613
		2.4	0.045	0.04695	0.04895	0.05099	0.05308	0.0552	0.05736	0.05956	0.06179	0.06406	0.06635	0.06868	0.07103	0.07341	0.07581	0.07823	0.08067	0.08312	0.08558	0.08805	0.09053	0.093	0.09548	0.09795	0.10042	0.10288	0.10532	0.10775	0.11015	0.11254	0.1149	0.11722	0.11952	0.12178	0.124	0.12618	0.12831	0.1304	0.13243	0.13442	0.13634	0.13821	0.14002	0.14177	0.14345	0.14507	0.14662
		2.45	0.03742	0.03922	0.04105	0.04293	0.04486	0.04682	0.04883	0.05087	0.05294	0.05506	0.0572	0.05937	0.06158	0.0638	0.06606	0.06833	0.07062	0.07293	0.07525	0.07758	0.07992	0.08226	0.08461	0.08695	0.08929	0.09162	0.09394	0.09624	0.09853	0.10079	0.10303	0.10524	0.10743	0.10957	0.11169	0.11376	0.11579	0.11777	0.11971	0.1216	0.12343	0.1252	0.12692	0.12858	0.13018	0.13171	0.13318
		2.5	0.03165	0.0333	0.035	0.03673	0.03851	0.04033	0.04219	0.04408	0.04602	0.04799	0.04999	0.05202	0.05408	0.05617	0.05828	0.06042	0.06257	0.06474	0.06693	0.06913	0.07133	0.07354	0.07575	0.07796	0.08017	0.08237	0.08456	0.08674	0.08889	0.09103	0.09314	0.09523	0.09728	0.0993	0.10129	0.10323	0.10513	0.10698	0.10879	0.11054	0.11224	0.11389	0.11547	0.117	0.11846	0.11985	0.12119
		2.55	0.02749	0.02901	0.03056	0.03216	0.03381	0.03549	0.03722	0.03898	0.04078	0.04261	0.04448	0.04638	0.04831	0.05027	0.05226	0.05426	0.05629	0.05834	0.06039	0.06247	0.06455	0.06663	0.06872	0.07081	0.07289	0.07497	0.07704	0.07909	0.08112	0.08313	0.08512	0.08708	0.08901	0.0909	0.09275	0.09456	0.09632	0.09804	0.0997	0.10131	0.10286	0.10435	0.10578	0.10715	0.10844	0.10967	0.11083
		2.6	0.02465	0.02604	0.02747	0.02894	0.03046	0.03202	0.03362	0.03526	0.03694	0.03865	0.0404	0.04218	0.04399	0.04583	0.0477	0.04959	0.0515	0.05343	0.05538	0.05734	0.05931	0.06129	0.06327	0.06525	0.06723	0.0692	0.07116	0.0731	0.07503	0.07694	0.07881	0.08066	0.08248	0.08425	0.08599	0.08768	0.08932	0.09091	0.09244	0.09392	0.09533	0.09667	0.09795	0.09916	0.10029	0.10134	0.10232
		2.65	0.02278	0.02406	0.02537	0.02673	0.02814	0.02958	0.03107	0.0326	0.03416	0.03576	0.0374	0.03908	0.04079	0.04252	0.04429	0.04608	0.0479	0.04973	0.05159	0.05346	0.05534	0.05723	0.05912	0.06102	0.06291	0.0648	0.06668	0.06854	0.07039	0.07221	0.07401	0.07578	0.07751	0.07921	0.08086	0.08246	0.08402	0.08551	0.08695	0.08832	0.08963	0.09086	0.09202	0.0931	0.0941	0.09501	0.09584
		2.7	0.02152	0.0227	0.02391	0.02518	0.02648	0.02783	0.02922	0.03065	0.03212	0.03363	0.03517	0.03676	0.03838	0.04003	0.04171	0.04342	0.04516	0.04692	0.0487	0.0505	0.05231	0.05414	0.05597	0.05781	0.05965	0.06148	0.06331	0.06513	0.06693	0.06871	0.07047	0.0722	0.07389	0.07555	0.07716	0.07872	0.08023	0.08169	0.08308	0.08441	0.08566	0.08684	0.08794	0.08895	0.08988	0.09072	0.09146
		2.75	0.02055	0.02164	0.02278	0.02396	0.02518	0.02644	0.02775	0.0291	0.03049	0.03192	0.0334	0.03491	0.03646	0.03804	0.03966	0.0413	0.04298	0.04469	0.04642	0.04817	0.04994	0.05173	0.05353	0.05534	0.05715	0.05897	0.06078	0.06258	0.06437	0.06615	0.06791	0.06964	0.07134	0.073	0.07463	0.0762	0.07773	0.0792	0.08061	0.08196	0.08323	0.08443	0.08555	0.08658	0.08751	0.08836	0.0891
		2.8	0.01962	0.02064	0.02171	0.02282	0.02398	0.02518	0.02642	0.0277	0.02903	0.0304	0.03182	0.03327	0.03476	0.0363	0.03787	0.03947	0.04111	0.04278	0.04448	0.04621	0.04796	0.04973	0.05152	0.05333	0.05514	0.05696	0.05879	0.06061	0.06243	0.06424	0.06604	0.06781	0.06956	0.07128	0.07297	0.07461	0.07622	0.07776	0.07926	0.08069	0.08205	0.08334	0.08455	0.08568	0.08672	0.08767	0.08851
		2.85	0.01856	0.01953	0.02055	0.0216	0.0227	0.02385	0.02503	0.02627	0.02755	0.02887	0.03024	0.03165	0.0331	0.0346	0.03613	0.03771	0.03933	0.04098	0.04266	0.04438	0.04613	0.04791	0.04971	0.05153	0.05337	0.05523	0.05709	0.05896	0.06084	0.06271	0.06458	0.06643	0.06827	0.07009	0.07188	0.07364	0.07536	0.07704	0.07867	0.08025	0.08177	0.08322	0.0846	0.0859	0.08712	0.08825	0.08929
		2.9	0.0173	0.01822	0.01919	0.02019	0.02125	0.02234	0.02349	0.02468	0.02591	0.0272	0.02853	0.0299	0.03133	0.0328	0.03431	0.03587	0.03747	0.03912	0.04081	0.04253	0.04429	0.04609	0.04791	0.04977	0.05165	0.05356	0.05548	0.05742	0.05938	0.06134	0.0633	0.06526	0.06722	0.06916	0.07109	0.073	0.07488	0.07673	0.07854	0.08031	0.08202	0.08369	0.08529	0.08682	0.08829	0.08967	0.09097
		2.95	0.0158	0.01668	0.01759	0.01855	0.01956	0.02061	0.02172	0.02287	0.02407	0.02532	0.02662	0.02797	0.02937	0.03082	0.03232	0.03387	0.03546	0.03711	0.0388	0.04054	0.04232	0.04415	0.04601	0.04791	0.04985	0.05182	0.05381	0.05583	0.05788	0.05994	0.06202	0.0641	0.06619	0.06828	0.07037	0.07245	0.07451	0.07655	0.07857	0.08056	0.08251	0.08441	0.08627	0.08808	0.08983	0.09151	0.09312
		3	0.01408	0.0149	0.01577	0.01669	0.01765	0.01867	0.01973	0.02084	0.02201	0.02323	0.0245	0.02582	0.0272	0.02864	0.03013	0.03167	0.03327	0.03492	0.03663	0.03838	0.04019	0.04205	0.04395	0.0459	0.0479	0.04993	0.052	0.05411	0.05625	0.05842	0.06062	0.06284	0.06507	0.06731	0.06957	0.07182	0.07408	0.07633	0.07856	0.08078	0.08298	0.08514	0.08728	0.08937	0.09142	0.09342	0.09536
		3.05	0.01218	0.01295	0.01378	0.01465	0.01557	0.01654	0.01756	0.01864	0.01978	0.02096	0.02221	0.02351	0.02488	0.0263	0.02778	0.02932	0.03092	0.03258	0.0343	0.03607	0.03791	0.0398	0.04174	0.04375	0.0458	0.0479	0.05005	0.05225	0.05448	0.05676	0.05907	0.06142	0.06379	0.06619	0.06861	0.07104	0.07349	0.07594	0.07839	0.08084	0.08328	0.08571	0.08812	0.0905	0.09285	0.09517	0.09744
		3.1	0.01017	0.0109	0.01168	0.0125	0.01339	0.01432	0.01531	0.01635	0.01746	0.01862	0.01984	0.02113	0.02247	0.02388	0.02536	0.02689	0.0285	0.03016	0.03189	0.03369	0.03555	0.03747	0.03946	0.04151	0.04361	0.04578	0.048	0.05027	0.0526	0.05498	0.0574	0.05987	0.06237	0.06491	0.06748	0.07008	0.07271	0.07535	0.07801	0.08068	0.08335	0.08602	0.08869	0.09135	0.09399	0.09661	0.0992
		3.15	0.00815	0.00884	0.00958	0.01038	0.01122	0.01212	0.01308	0.0141	0.01518	0.01632	0.01753	0.01879	0.02013	0.02153	0.02299	0.02453	0.02613	0.0278	0.02955	0.03136	0.03324	0.03519	0.03721	0.03929	0.04145	0.04366	0.04595	0.04829	0.0507	0.05316	0.05568	0.05825	0.06087	0.06353	0.06624	0.06899	0.07178	0.07459	0.07743	0.0803	0.08318	0.08607	0.08897	0.09188	0.09478	0.09767	0.10055
		3.2	0.00627	0.00693	0.00764	0.00841	0.00924	0.01012	0.01105	0.01205	0.01311	0.01423	0.01542	0.01667	0.018	0.01939	0.02084	0.02237	0.02398	0.02565	0.0274	0.02922	0.03111	0.03308	0.03512	0.03724	0.03942	0.04168	0.04401	0.04641	0.04888	0.05141	0.054	0.05666	0.05937	0.06214	0.06496	0.06783	0.07075	0.07371	0.0767	0.07973	0.08279	0.08587	0.08897	0.09209	0.09521	0.09835	0.10148
		3.25	0.00473	0.00538	0.00608	0.00683	0.00764	0.0085	0.00942	0.0104	0.01144	0.01255	0.01372	0.01495	0.01626	0.01763	0.01908	0.0206	0.02219	0.02386	0.0256	0.02742	0.02932	0.03129	0.03334	0.03547	0.03768	0.03996	0.04231	0.04475	0.04725	0.04983	0.05248	0.05519	0.05797	0.06082	0.06372	0.06668	0.0697	0.07277	0.07588	0.07904	0.08223	0.08546	0.08873	0.09201	0.09532	0.09865	0.10198
		3.3	0.00387	0.0045	0.00517	0.0059	0.00668	0.00751	0.00841	0.00936	0.01037	0.01145	0.01259	0.01379	0.01507	0.01642	0.01784	0.01934	0.02091	0.02255	0.02428	0.02608	0.02796	0.02992	0.03196	0.03409	0.03629	0.03857	0.04094	0.04338	0.0459	0.0485	0.05117	0.05392	0.05674	0.05962	0.06258	0.0656	0.06868	0.07182	0.07502	0.07826	0.08156	0.08489	0.08827	0.09168	0.09512	0.09859	0.10208
		3.35	0.00397	0.00452	0.00513	0.00579	0.00651	0.00729	0.00813	0.00903	0.00999	0.01102	0.01211	0.01327	0.01451	0.01581	0.01719	0.01864	0.02017	0.02178	0.02347	0.02524	0.02709	0.02902	0.03103	0.03313	0.03531	0.03757	0.03992	0.04235	0.04486	0.04745	0.05012	0.05287	0.0557	0.0586	0.06157	0.06461	0.06772	0.0709	0.07413	0.07743	0.08078	0.08418	0.08762	0.09111	0.09464	0.0982	0.10179
		3.4	0.00475	0.00523	0.00577	0.00636	0.00701	0.00772	0.00849	0.00933	0.01023	0.01119	0.01223	0.01333	0.01451	0.01576	0.01708	0.01848	0.01996	0.02151	0.02315	0.02487	0.02667	0.02855	0.03052	0.03258	0.03471	0.03693	0.03924	0.04163	0.04411	0.04667	0.04931	0.05204	0.05484	0.05772	0.06068	0.06371	0.06681	0.06999	0.07322	0.07653	0.07989	0.08331	0.08678	0.0903	0.09386	0.09746	0.10111
		3.45	0.00577	0.00621	0.00671	0.00726	0.00786	0.00852	0.00924	0.01003	0.01087	0.01178	0.01276	0.01381	0.01492	0.01611	0.01738	0.01872	0.02014	0.02163	0.02321	0.02487	0.02661	0.02843	0.03034	0.03234	0.03442	0.03658	0.03883	0.04117	0.04359	0.04609	0.04868	0.05135	0.05411	0.05694	0.05986	0.06285	0.06591	0.06905	0.07225	0.07553	0.07886	0.08226	0.08571	0.08922	0.09277	0.09637	0.10001
		3.5	0.00676	0.0072	0.00769	0.00822	0.00881	0.00944	0.01013	0.01088	0.01169	0.01256	0.01349	0.01449	0.01556	0.0167	0.01791	0.01919	0.02055	0.02198	0.0235	0.02509	0.02677	0.02853	0.03037	0.03229	0.0343	0.0364	0.03858	0.04084	0.04319	0.04563	0.04814	0.05074	0.05343	0.05619	0.05904	0.06196	0.06495	0.06802	0.07116	0.07437	0.07765	0.08099	0.08438	0.08783	0.09134	0.09489	0.09849
		3.55	0.00761	0.00807	0.00856	0.0091	0.00968	0.01031	0.01099	0.01172	0.01251	0.01335	0.01425	0.01521	0.01624	0.01734	0.0185	0.01973	0.02104	0.02242	0.02387	0.0254	0.02701	0.0287	0.03047	0.03232	0.03426	0.03627	0.03837	0.04056	0.04282	0.04517	0.0476	0.05011	0.05271	0.05538	0.05813	0.06096	0.06387	0.06684	0.06989	0.07301	0.07619	0.07944	0.08275	0.08611	0.08953	0.093	0.09651
		3.6	0.00829	0.00877	0.00928	0.00983	0.01041	0.01104	0.01172	0.01244	0.01321	0.01404	0.01492	0.01586	0.01685	0.01791	0.01904	0.02022	0.02148	0.02281	0.02421	0.02568	0.02722	0.02884	0.03054	0.03231	0.03417	0.0361	0.03811	0.0402	0.04237	0.04463	0.04696	0.04937	0.05186	0.05443	0.05707	0.05979	0.06258	0.06545	0.06838	0.07138	0.07445	0.07758	0.08077	0.08402	0.08732	0.09067	0.09406
		3.65	0.0088	0.00929	0.00981	0.01037	0.01096	0.0116	0.01227	0.01299	0.01376	0.01457	0.01543	0.01635	0.01732	0.01835	0.01943	0.02058	0.02179	0.02307	0.02441	0.02582	0.0273	0.02885	0.03048	0.03217	0.03394	0.03579	0.03771	0.0397	0.04177	0.04392	0.04614	0.04844	0.05082	0.05327	0.05579	0.05838	0.06105	0.06378	0.06658	0.06945	0.07238	0.07537	0.07842	0.08152	0.08468	0.08789	0.09114
		3.7	0.00912	0.00963	0.01016	0.01073	0.01133	0.01196	0.01264	0.01335	0.01411	0.01491	0.01576	0.01665	0.0176	0.0186	0.01965	0.02076	0.02192	0.02315	0.02444	0.02579	0.0272	0.02868	0.03023	0.03185	0.03353	0.03528	0.03711	0.039	0.04096	0.043	0.04511	0.04729	0.04953	0.05185	0.05424	0.0567	0.05922	0.06181	0.06446	0.06718	0.06996	0.07279	0.07568	0.07863	0.08162	0.08467	0.08776
		3.75	0.00929	0.0098	0.01034	0.01091	0.01152	0.01215	0.01282	0.01353	0.01427	0.01506	0.01589	0.01676	0.01768	0.01865	0.01967	0.02073	0.02185	0.02303	0.02426	0.02555	0.0269	0.02831	0.02977	0.0313	0.0329	0.03456	0.03628	0.03807	0.03992	0.04184	0.04382	0.04587	0.04799	0.05017	0.05241	0.05472	0.05709	0.05953	0.06202	0.06457	0.06718	0.06985	0.07257	0.07534	0.07816	0.08102	0.08393
		3.8	0.00932	0.00983	0.01037	0.01094	0.01154	0.01217	0.01283	0.01353	0.01426	0.01503	0.01584	0.01669	0.01758	0.01851	0.01949	0.02051	0.02158	0.02271	0.02388	0.0251	0.02638	0.02771	0.0291	0.03054	0.03204	0.0336	0.03522	0.03689	0.03863	0.04042	0.04228	0.04419	0.04617	0.0482	0.0503	0.05245	0.05466	0.05693	0.05926	0.06164	0.06407	0.06656	0.06909	0.07168	0.07431	0.07698	0.0797
		3.85	0.00923	0.00974	0.01028	0.01084	0.01143	0.01205	0.0127	0.01338	0.0141	0.01484	0.01562	0.01644	0.0173	0.0182	0.01913	0.02011	0.02113	0.0222	0.02331	0.02446	0.02567	0.02692	0.02822	0.02957	0.03097	0.03243	0.03393	0.03549	0.03711	0.03877	0.04049	0.04227	0.0441	0.04598	0.04792	0.04991	0.05195	0.05405	0.0562	0.0584	0.06065	0.06295	0.0653	0.06769	0.07013	0.0726	0.07512
		3.9	0.00904	0.00955	0.01008	0.01063	0.01121	0.01181	0.01245	0.01311	0.0138	0.01452	0.01527	0.01606	0.01688	0.01773	0.01862	0.01955	0.02052	0.02152	0.02257	0.02365	0.02478	0.02595	0.02716	0.02842	0.02972	0.03106	0.03246	0.03389	0.03538	0.03691	0.0385	0.04013	0.0418	0.04353	0.0453	0.04713	0.049	0.05092	0.05289	0.0549	0.05697	0.05907	0.06123	0.06342	0.06566	0.06794	0.07026
		3.95	0.00878	0.00928	0.00979	0.01033	0.0109	0.01148	0.0121	0.01273	0.0134	0.01409	0.01481	0.01556	0.01634	0.01715	0.018	0.01887	0.01978	0.02072	0.02169	0.0227	0.02375	0.02483	0.02595	0.02711	0.02831	0.02954	0.03082	0.03213	0.03349	0.03488	0.03632	0.0378	0.03932	0.04089	0.0425	0.04415	0.04584	0.04758	0.04937	0.05119	0.05306	0.05498	0.05693	0.05893	0.06097	0.06305	0.06517
[truncated: 173 more columns]

[truncated: 67 more sheets: fig4a, fig4b, fig4c, fig4d, fig4e, fig4f, fig4g, fig4h, fig5a, fig5c, fig5d, fig5e, fig5f, fig6b, fig7b, fig7c, fig7d, fig7e, fig7h, suppl_fig1c …]
